# Supplementary material for: Gene variations in Autism Spectrum Disorder are associated with alternation of gut microbiota, metabolites and cytokines
Source: Gut Microbes. 2021 Jan 8;13(1):1854967. doi: 10.1080/19490976.2020.1854967 (PMC7808426; doi:10.1080/19490976.2020.1854967)
Supplement: Supplemental Material [file KGMI_A_1854967_SM8160.zip]

Archive with 4 entries (3 files):
- Supplementary  files/
- Supplementary  files/Figure 1.pdf
- Supplementary  files/Figure 2.pdf
- Supplementary  files/Supplementary Tables.xlsx
