# Supplementary material for: Gene variations in Autism Spectrum Disorder are associated with alternation of gut microbiota, metabolites and cytokines
Source: Gut Microbes. 2021 Jan 8;13(1):1854967. doi: 10.1080/19490976.2020.1854967 (PMC7808426; doi:10.1080/19490976.2020.1854967)
Supplement: Supplemental Material [file KGMI_A_1854967_SM8160.zip › Supplementary files/Supplementary Tables.xlsx]

## Sheet: Legend
Table S1. SNVs identified in ASD.
Table S2. SNV-microbe association indentified by linear regression.
Table S3. Bacterial pathway associated with SNV
Table S4. Host genes involved in metagenomic gene function.
Table S5. Causal Inference Test for SNV, microbe and metabolites.
Table S6. The level of cytokines.
Table S7. Functional SNVs associated with cytokines.
Table S8. Microbes associated with cytokines.
Table S9. Metabolites associated with cytokines.
Table S10. Basic information of ASD and TD children

## Sheet: Table S1
Table S1. SNVs identified in ASD
Chr	Start	Ref	Alt	SNV id	Alt allele count	Func.refGene	Gene.refGene	ExonicFunc.refGene	AAChange.refGene	ExAC	ExAC-EAS	1000g2015aug	CMDB
chr1	10386367	C	T	rs150831576	3	exonic	KIF1B	synonymous SNV	KIF1B:NM_015074:exon25:c.C2736T:p.D912D	0.0017	0.019	0.00219649	0.015605
chr1	10555372	G	A	rs144664869	3	exonic	PEX14	synonymous SNV	PEX14:NM_004565:exon2:c.G78A:p.E26E	0.002	0.0263	0.00399361	0.024954
chr1	110151345	G	A	rs12046787	3	exonic	GNAT2	synonymous SNV	GNAT2:NM_005272:exon4:c.C369T:p.L123L	0.0008	0.0106	0.00259585	0.010937
chr1	11129656	C	T	rs143402418	3	exonic	EXOSC10	synonymous SNV	EXOSC10:NM_002685:exon21:c.G2373A:p.T791T,EXOSC10:NM_001001998:exon22:c.G2448A:p.T816T	0.0031	0.0364	0.00479233	0.028528
chr1	14149767	C	T	rs76249840	3	UTR3	PRDM2	.	.	.	.	0.0183706	0.039469
chr1	149915754	G	A	rs3754041	3	UTR3	OTUD7B	.	.	0.0249	0.0473	0.0259585	0.03445
chr1	153314126	C	T	rs148195147	3	exonic	PGLYRP4	nonsynonymous SNV	PGLYRP4:NM_020393:exon6:c.G602A:p.R201Q	0.0015	0.0153	0.00279553	0.017045
chr1	154938797	A	G	rs77859168	3	exonic	SHC1	synonymous SNV	SHC1:NM_001130040:exon8:c.T1180C:p.L394L,SHC1:NM_183001:exon8:c.T1180C:p.L394L,SHC1:NM_001130041:exon9:c.T850C:p.L284L,SHC1:NM_001202859:exon9:c.T715C:p.L239L,SHC1:NM_003029:exon9:c.T850C:p.L284L	0.0015	0.0058	0.00179712	0.006255
chr1	160784514	C	T	rs145903479	3	exonic	LY9	synonymous SNV	LY9:NM_001261456:exon4:c.C1035T:p.S345S,LY9:NM_001261457:exon4:c.C1035T:p.S345S,LY9:NM_002348:exon4:c.C1035T:p.S345S	0.0005	0.0067	0.00179712	0.005966
chr1	160917792	C	T	rs149869952	3	exonic	ITLN2	nonsynonymous SNV	ITLN2:NM_080878:exon7:c.G752A:p.R251Q	0.0021	0.0262	0.00399361	0.016667
chr1	161163021	G	A	rs116198355	3	exonic	ADAMTS4	synonymous SNV	ADAMTS4:NM_001320336:exon7:c.C1893T:p.Y631Y,ADAMTS4:NM_005099:exon7:c.C1893T:p.Y631Y	0.0025	0.0334	0.00499201	0.01229
chr1	169697013	A	G	rs187194847	3	exonic	SELE	synonymous SNV	SELE:NM_000450:exon9:c.T1335C:p.H445H	0.0013	0.0163	0.00259585	0.018444
chr1	176105631	C	G	rs75124417	3	exonic	RFWD2	nonsynonymous SNV	RFWD2:NM_001286644:exon5:c.G164C:p.R55T,RFWD2:NM_022457:exon7:c.G884C:p.R295T	0.0026	0.032	0.00499201	0.023212
chr1	205273346	C	T	rs115131502	3	exonic	NUAK2	synonymous SNV	NUAK2:NM_030952:exon7:c.G1251A:p.S417S	0.002	0.0238	0.00499201	0.022396
chr1	220373980	G	A	rs77219131	3	ncRNA_exonic	SNORA36B	.	.	0.0019	0.0187	0.00319489	0.007172
chr1	22150465	C	T	rs3736356	3	UTR3	LDLRAD2	.	.	.	.	0.0231629	0.040571
chr1	22176542	G	A	rs143437991	3	exonic	HSPG2	nonsynonymous SNV	HSPG2:NM_001291860:exon57:c.C7441T:p.R2481W,HSPG2:NM_005529:exon57:c.C7438T:p.R2480W	0.0006	0.0049	0.000998403	0.009353
chr1	223178705	C	T	rs147272487	3	exonic	DISP1	synonymous SNV	DISP1:NM_001350630:exon9:c.C3237T:p.V1079V,DISP1:NM_032890:exon10:c.C3966T:p.V1322V	0.0008	0.011	0.00139776	0.009341
chr1	2235991	C	T	rs117443908	3	exonic	SKI	synonymous SNV	SKI:NM_003036:exon5:c.C1734T:p.S578S	0.001	0.0144	0.000998403	0.006765
chr1	227192752	T	C	rs2297417	3	exonic	CDC42BPA	nonsynonymous SNV	CDC42BPA:NM_014826:exon33:c.A4570G:p.T1524A,CDC42BPA:NM_003607:exon34:c.A4813G:p.T1605A	0.0059	0.0482	0.014377	0.044053
chr1	23751164	G	A	rs189388837	3	UTR5	TCEA3	.	.	0.0008	0.0112	0.00259585	0.010132
chr1	24782710	C	T	rs117938741	3	exonic	NIPAL3	synonymous SNV	NIPAL3:NM_001322860:exon5:c.C237T:p.P79P,NIPAL3:NM_001322861:exon5:c.C237T:p.P79P,NIPAL3:NM_001322859:exon6:c.C237T:p.P79P,NIPAL3:NM_001322864:exon7:c.C717T:p.P239P,NIPAL3:NM_001322854:exon8:c.C720T:p.P240P,NIPAL3:NM_001322857:exon8:c.C720T:p.P240P,NIPAL3:NM_001322863:exon8:c.C474T:p.P158P,NIPAL3:NM_001322866:exon8:c.C693T:p.P231P,NIPAL3:NM_001322868:exon8:c.C720T:p.P240P,NIPAL3:NM_020448:exon8:c…	0.0038	0.0498	0.0105831	0.038754
chr1	27175157	C	T	rs146160422	3	exonic	ZDHHC18	synonymous SNV	ZDHHC18:NM_032283:exon3:c.C555T:p.N185N	0.0022	0.0288	0.00499201	0.032101
chr1	29342222	C	T	rs189183599	3	exonic	EPB41	nonsynonymous SNV	EPB41:NM_203343:exon5:c.C743T:p.T248I,EPB41:NM_001166005:exon6:c.C848T:p.T283I,EPB41:NM_001166006:exon6:c.C848T:p.T283I,EPB41:NM_001166007:exon6:c.C221T:p.T74I,EPB41:NM_004437:exon7:c.C221T:p.T74I,EPB41:NM_203342:exon7:c.C221T:p.T74I	0.0009	0.0105	0.00159744	0.008794
chr1	32667609	C	T	rs1407134	3	exonic	CCDC28B	nonsynonymous SNV	CCDC28B:NM_001301011:exon2:c.C73T:p.R25W,CCDC28B:NM_024296:exon2:c.C73T:p.R25W	0.0334	0.0343	0.0399361	0.037633
chr1	47427144	G	A	rs3813997	3	UTR5	CYP4X1	.	.	.	.	0.00778754	0.041378
chr1	5964854	C	T	rs191602135	3	exonic	NPHP4	nonsynonymous SNV	NPHP4:NM_001291594:exon12:c.G430A:p.D144N,NPHP4:NM_001291593:exon13:c.G427A:p.D143N,NPHP4:NM_015102:exon16:c.G1966A:p.D656N	0.0014	0.0182	0.00279553	0.015111
chr1	63902619	C	T	rs150298974	3	exonic	ALG6	synonymous SNV	ALG6:NM_013339:exon15:c.C1452T:p.F484F	0.0012	0.0171	0.00259585	0.010579
chr1	67292643	T	C	rs140865104	3	exonic	WDR78	synonymous SNV	WDR78:NM_024763:exon15:c.A2199G:p.Q733Q	0.001	0.0134	0.00119808	0.009961
chr1	78194300	G	A	rs143778703	3	exonic	USP33	nonsynonymous SNV	USP33:NM_201624:exon10:c.C815T:p.T272I,USP33:NM_015017:exon11:c.C908T:p.T303I,USP33:NM_201626:exon11:c.C908T:p.T303I	0.0013	0.0165	0.00319489	0.02098
chr1	86174061	G	A	rs117752703	3	UTR5	ZNHIT6	.	.	.	.	0.00479233	0.021308
chr1	94667305	C	T	rs148959325	3	exonic	ARHGAP29	nonsynonymous SNV	ARHGAP29:NM_001328665:exon11:c.G1060A:p.V354I,ARHGAP29:NM_001328667:exon11:c.G1060A:p.V354I,ARHGAP29:NM_001328664:exon12:c.G1252A:p.V418I,ARHGAP29:NM_001328666:exon12:c.G1252A:p.V418I,ARHGAP29:NM_004815:exon12:c.G1252A:p.V418I	0.0015	0.0188	0.00119808	0.019828
chr1	109477470	G	A	rs139118328	3	exonic	CLCC1	nonsynonymous SNV	CLCC1:NM_001278203:exon6:c.C923T:p.S308L,CLCC1:NM_001278202:exon8:c.C1115T:p.S372L,CLCC1:NM_001048210:exon11:c.C1478T:p.S493L,CLCC1:NM_015127:exon11:c.C1328T:p.S443L	0.0017	0.023	0.00459265	.
chr1	13414073	C	T	rs200590775	3	exonic	PRAMEF10;PRAMEF33	unknown	UNKNOWN	.	.	0.0315495	.
chr1	13634794	T	C	.	3	exonic	PRAMEF10;PRAMEF33	unknown	UNKNOWN	.	.	0.0315495	.
chr1	144813815	A	G	rs371436644	3	exonic	NBPF8;NBPF9	unknown	UNKNOWN	0.006	0	.	.
chr1	144874835	G	A	rs111839403	3	exonic	PDE4DIP	synonymous SNV	PDE4DIP:NM_001350520:exon26:c.C5259T:p.S1753S,PDE4DIP:NM_001198834:exon30:c.C4773T:p.S1591S,PDE4DIP:NM_014644:exon30:c.C4773T:p.S1591S,PDE4DIP:NM_001198832:exon33:c.C4641T:p.S1547S,PDE4DIP:NM_001350521:exon33:c.C5184T:p.S1728S,PDE4DIP:NM_001350522:exon33:c.C4971T:p.S1657S,PDE4DIP:NM_001350523:exon33:c.C4638T:p.S1546S	0.0211	0.0294	0.0325479	.
chr1	1458237	G	A	rs138532467	3	exonic	ATAD3A	synonymous SNV	ATAD3A:NM_001170535:exon8:c.G864A:p.T288T,ATAD3A:NM_001170536:exon8:c.G627A:p.T209T,ATAD3A:NM_018188:exon8:c.G1008A:p.T336T	0.0033	0.043	0.00758786	.
chr1	148903603	C	T	.	3	ncRNA_exonic	DRD5P2;LOC101060524	.	.	.	.	.	.
chr1	152284376	C	T	rs149106390	3	exonic	FLG	nonsynonymous SNV	FLG:NM_002016:exon3:c.G2986A:p.G996R	0.0033	0.0433	0.00599042	.
chr1	16862132	T	C	rs2992345	3	ncRNA_exonic	LINC01783;LOC440570	.	.	.	.	.	.
chr1	201178667	C	G	rs199718718	3	exonic	IGFN1	nonsynonymous SNV	IGFN1:NM_001164586:exon12:c.C4646G:p.T1549R	0	0	.	.
chr1	202097319	G	A	rs114687119	3	exonic	GPR37L1	nonsynonymous SNV	GPR37L1:NM_004767:exon2:c.G1081A:p.V361M	0.0004	0.0005	0.000399361	.
chr1	202565891	G	A	rs200149183	3	exonic	SYT2	synonymous SNV	SYT2:NM_001136504:exon9:c.C1254T:p.N418N,SYT2:NM_177402:exon9:c.C1254T:p.N418N	0.0002	0.003	0.000199681	.
chr1	22310215	C	T	rs149805485	3	exonic	CELA3B	nonsynonymous SNV	CELA3B:NM_007352:exon5:c.C391T:p.R131C	0.0096	0.0251	0.0173722	.
chr1	235659576	G	A	.	3	exonic	B3GALNT2	nonsynonymous SNV	B3GALNT2:NM_001277155:exon2:c.C155T:p.A52V	0.001	0	.	.
chr1	236719184	T	C	rs181086746	3	exonic	HEATR1	nonsynonymous SNV	HEATR1:NM_018072:exon39:c.A5570G:p.K1857R	0.0005	0.0071	0.000599042	.
chr1	248224690	C	T	rs148941926	3	exonic	OR2L3	nonsynonymous SNV	OR2L3:NM_001004687:exon1:c.C707T:p.A236V	0.0026	0.0352	0.00938498	.
chr1	40041714	G	A	rs11557732	3	UTR5	PABPC4	.	.	.	.	0.0377396	.
chr1	1277184	G	A	rs201343862	4	exonic	DVL1	synonymous SNV	DVL1:NM_001330311:exon5:c.C468T:p.A156A,DVL1:NM_004421:exon5:c.C468T:p.A156A	0.0021	0.0202	0.00199681	0.023176
chr1	3329140	G	A	rs368154998	4	exonic	PRDM16	synonymous SNV	PRDM16:NM_022114:exon9:c.G2379A:p.S793S,PRDM16:NM_199454:exon9:c.G2379A:p.S793S	0.0012	0.0155	0.00199681	0.014388
chr1	95428772	A	T	rs72720230	4	ncRNA_exonic	LOC729970	.	.	0.0099	0.0462	0.0461262	0.047254
chr1	120927356	C	T	.	4	exonic	FCGR1B	nonsynonymous SNV	FCGR1B:NM_001004340:exon3:c.G348A:p.M116I,FCGR1B:NM_001017986:exon5:c.G624A:p.M208I	0.0053	0.031	.	.
chr1	1269432	C	A	rs147441599	4	exonic	TAS1R3	nonsynonymous SNV	TAS1R3:NM_152228:exon6:c.C2147A:p.T716K	0.0017	0.0176	0.00179712	.
chr1	144852477	G	A	rs148370554	4	exonic	PDE4DIP	nonsynonymous SNV	PDE4DIP:NM_001350520:exon40:c.C7508T:p.P2503L,PDE4DIP:NM_014644:exon44:c.C7022T:p.P2341L,PDE4DIP:NM_001198832:exon46:c.C6704T:p.P2235L	0.0209	0.0072	0.0329473	.
chr1	148006230	C	T	.	4	exonic	NBPF26	synonymous SNV	NBPF26:NM_001351372:exon28:c.G3654A:p.V1218V	.	.	.	.
chr1	22303524	G	A	rs202069060	4	UTR5	CELA3B	.	.	0.0065	0.0131	.	.
chr1	147400513	C	T	rs9438051	5	UTR5	GPR89B	.	.	.	.	0.0467252	.
chr1	201178876	G	A	rs189258058	5	exonic	IGFN1	nonsynonymous SNV	IGFN1:NM_001164586:exon12:c.G4855A:p.G1619S	.	.	.	.
chr1	148343792	C	A	rs200528112	10	exonic	NBPF14;NBPF19;NBPF26;NBPF9	nonsynonymous SNV	NBPF26:NM_001351372:exon3:c.G295T:p.V99F,NBPF14:NM_015383:exon3:c.G295T:p.V99F,NBPF9:NM_001277444:exon4:c.G295T:p.V99F	0.0024	0.0013	.	.
chr1	148252049	A	C	rs201353547	21	exonic	NBPF14;NBPF9	synonymous SNV	NBPF9:NM_001277444:exon25:c.T3162G:p.S1054S,NBPF14:NM_015383:exon66:c.T8286G:p.S2762S	0.0093	0.0115	.	.
chr1	17197764	G	A	rs150815118	26	ncRNA_exonic	LOC440570	.	.	.	.	0.00159744	.
chr10	102276740	A	G	rs142619707	3	UTR5	SEC31B	.	.	0.0015	0.0202	0.00279553	0.017351
chr10	121685689	G	A	rs118110471	3	exonic	SEC23IP	nonsynonymous SNV	SEC23IP:NM_007190:exon13:c.G2263A:p.V755M	0.0015	0.0207	0.00299521	0.019663
chr10	122216841	C	T	rs192701942	3	exonic	PLPP4	synonymous SNV	PLPP4:NM_001030059:exon1:c.C24T:p.I8I,PLPP4:NM_001318166:exon1:c.C24T:p.I8I,PLPP4:NM_001318167:exon1:c.C24T:p.I8I,PLPP4:NM_001318168:exon1:c.C24T:p.I8I,PLPP4:NM_001318169:exon1:c.C24T:p.I8I	0.0004	0.0139	0.00279553	0.01289
chr10	125506442	A	G	rs143612832	3	exonic	CPXM2	synonymous SNV	CPXM2:NM_198148:exon14:c.T2109C:p.C703C	0.0008	0.011	0.00199681	0.010491
chr10	33208944	C	T	rs147320657	3	exonic	ITGB1	synonymous SNV	ITGB1:NM_033668:exon10:c.G1338A:p.R446R,ITGB1:NM_002211:exon11:c.G1338A:p.R446R,ITGB1:NM_133376:exon11:c.G1338A:p.R446R	0.0014	0.0188	0.00359425	0.024081
chr10	38120267	T	G	rs138120850	3	UTR3	ZNF248	.	.	0.0006	0.0142	0.00159744	0.013489
chr10	3823894	G	A	rs111949823	3	exonic	KLF6	synonymous SNV	KLF6:NM_001160125:exon2:c.C615T:p.N205N,KLF6:NM_001300:exon2:c.C615T:p.N205N	0.0008	0.0094	0.00219649	0.015947
chr10	43292346	T	C	rs3814621	3	exonic	BMS1	nonsynonymous SNV	BMS1:NM_014753:exon10:c.T1654C:p.S552P	0.0032	0.0448	0.00678914	0.037245
chr10	50740626	C	T	rs116360202	3	exonic	ERCC6	nonsynonymous SNV	ERCC6:NM_000124:exon2:c.G385A:p.V129M,ERCC6:NM_001277058:exon2:c.G385A:p.V129M,ERCC6:NM_001277059:exon2:c.G385A:p.V129M,ERCC6:NM_001346440:exon2:c.G385A:p.V129M	0.0011	0.014	0.00139776	0.007308
chr10	127705863	G	A	rs77922954	3	exonic	ADAM12	synonymous SNV	ADAM12:NM_001288973:exon23:c.C2706T:p.T902T,ADAM12:NM_003474:exon23:c.C2715T:p.T905T	0.0017	0.0229	0.00279553	.
chr10	134230806	C	A	rs146323394	3	UTR3	PWWP2B	.	.	.	.	0.00439297	.
chr10	24908998	C	T	rs141641049	3	exonic	ARHGAP21	nonsynonymous SNV	ARHGAP21:NM_020824:exon9:c.G1826A:p.R609Q	0.0024	0.0304	0.00439297	.
chr10	42832147	G	T	rs199821318	3	ncRNA_exonic	LOC441666	.	.	.	.	.	.
chr10	49218902	T	A	.	3	ncRNA_exonic	AGAP12P	.	.	0	0	.	.
chr10	49219546	G	A	rs559033010	3	ncRNA_exonic	AGAP12P	.	.	0.0016	0.0207	0.00419329	.
chr10	51819024	T	A	rs78155605	3	ncRNA_exonic	FAM21EP	.	.	.	.	0.0271565	.
chr10	51893168	T	C	.	3	UTR3	WASHC2A	.	.	.	.	.	.
chr10	75434641	G	A	rs201458716	3	exonic	AGAP5	nonsynonymous SNV	AGAP5:NM_001144000:exon8:c.C1777T:p.R593W	.	.	.	.
chr10	81318681	G	A	rs150273659	3	exonic	SFTPA2	nonsynonymous SNV	SFTPA2:NM_001320814:exon3:c.C283T:p.R95C,SFTPA2:NM_001098668:exon4:c.C253T:p.R85C,SFTPA2:NM_001320813:exon4:c.C253T:p.R85C	0.003	0.015	0.00479233	.
chr10	121565909	A	G	rs3736822	4	exonic	INPP5F	nonsynonymous SNV	INPP5F:NM_014937:exon12:c.A1357G:p.I453V	0.0043	0.0373	0.00319489	0.022058
chr10	323034	G	A	rs17158753	4	UTR3	DIP2C	.	.	.	.	0.00599042	0.043803
chr10	90762858	T	C	rs9333296	4	exonic	FAS	synonymous SNV	FAS:NM_000043:exon2:c.T103C:p.L35L,FAS:NM_001320619:exon2:c.T103C:p.L35L,FAS:NM_152871:exon2:c.T103C:p.L35L,FAS:NM_152872:exon2:c.T103C:p.L35L	0.0045	0.0144	0.00858626	0.013917
chr10	94246992	C	A	rs35426658	4	exonic	IDE	synonymous SNV	IDE:NM_001322794:exon12:c.G1500T:p.P500P,IDE:NM_001322793:exon13:c.G1617T:p.P539P,IDE:NM_001322796:exon13:c.G1494T:p.P498P,IDE:NM_004969:exon13:c.G1617T:p.P539P,IDE:NM_001322795:exon14:c.G1494T:p.P498P	0.0216	0.0491	0.0211661	0.047173
chr10	134997429	G	A	rs146849190	4	exonic	KNDC1	synonymous SNV	KNDC1:NM_152643:exon5:c.G561A:p.V187V	0.0025	0.034	0.00838658	.
chr10	38990587	A	T	rs200509091	4	ncRNA_exonic	ACTR3BP5	.	.	.	.	0.00459265	.
chr10	49239657	C	G	rs199659606	4	ncRNA_exonic	AGAP12P	.	.	.	.	.	.
chr10	6274967	G	A	rs3750665	4	UTR3	PFKFB3	.	.	.	.	0.00419329	.
chr10	84738707	A	C	rs2295934	4	exonic	NRG3	nonsynonymous SNV	NRG3:NM_001010848:exon8:c.A1414C:p.S472R,NRG3:NM_001165972:exon8:c.A1411C:p.S471R,NRG3:NM_001165973:exon9:c.A751C:p.S251R	0.0024	0.025	0.00439297	.
chr10	6002518	G	A	rs77226427	5	exonic	IL15RA	nonsynonymous SNV	IL15RA:NM_001351097:exon3:c.C188T:p.S63L,IL15RA:NM_172200:exon3:c.C296T:p.S99L,IL15RA:NM_001243539:exon4:c.C287T:p.S96L,IL15RA:NM_001351095:exon4:c.C470T:p.S157L,IL15RA:NM_002189:exon4:c.C395T:p.S132L,IL15RA:NM_001256765:exon5:c.C653T:p.S218L,IL15RA:NM_001351096:exon5:c.C287T:p.S96L	0.0026	0.0309	0.00459265	0.033943
chr10	75457519	G	A	rs200342442	8	UTR5	AGAP5	.	.	0.0086	0	0.00399361	.
chr10	46321905	G	A	rs200463969	10	exonic	AGAP4	nonsynonymous SNV	AGAP4:NM_133446:exon7:c.C1450T:p.R484C,AGAP4:NM_001276343:exon8:c.C1519T:p.R507C,AGAP4:NM_001291379:exon10:c.C1195T:p.R399C	0	0	.	.
chr11	112046243	C	T	rs184435119	3	UTR5	BCO2	.	.	.	.	0.00139776	0.007847
chr11	117774142	C	T	rs140590062	3	UTR3	TMPRSS13	.	.	0.0012	0.0465	0.0105831	0.027604
chr11	126299089	G	A	rs74464311	3	exonic	KIRREL3	synonymous SNV	KIRREL3:NM_001301097:exon14:c.C1755T:p.T585T,KIRREL3:NM_032531:exon15:c.C1791T:p.T597T	0.002	0.0258	0.00678914	0.024655
chr11	1267670	G	A	rs117757264	3	exonic	MUC5B	nonsynonymous SNV	MUC5B:NM_002458:exon31:c.G9560A:p.R3187Q	0.0155	0.0152	0.0251597	0.013023
chr11	129742837	G	C	rs200873091	3	exonic	NFRKB	nonsynonymous SNV	NFRKB:NM_006165:exon21:c.C2780G:p.P927R,NFRKB:NM_001143835:exon23:c.C2705G:p.P902R	0.0008	0.0112	0.00219649	0.012189
chr11	2418212	G	A	rs1804493	3	UTR3	CD81	.	.	.	.	0.0101837	0.042929
chr11	58125740	G	C	rs144440324	3	exonic	OR5B17	nonsynonymous SNV	OR5B17:NM_001005489:exon1:c.C803G:p.T268R	0.0014	0.0139	0.00179712	0.016305
chr11	60621157	G	A	rs55705908	3	exonic	PTGDR2	synonymous SNV	PTGDR2:NM_004778:exon2:c.C39T:p.I13I	0.001	0.0189	0.00179712	0.009397
chr11	6589961	T	C	rs184037935	3	exonic	DNHD1	nonsynonymous SNV	DNHD1:NM_144666:exon39:c.T12728C:p.I4243T	0.0009	0.0096	0.00199681	0.013734
chr11	67163628	A	G	rs17880039	3	exonic	RAD9A	nonsynonymous SNV	RAD9A:NM_001243224:exon5:c.A488G:p.H163R,RAD9A:NM_004584:exon8:c.A716G:p.H239R	0.0041	0.029	0.00878594	0.038961
chr11	688365	G	A	rs187623972	3	exonic	DEAF1	synonymous SNV	DEAF1:NM_001293634:exon3:c.C483T:p.T161T,DEAF1:NM_021008:exon3:c.C483T:p.T161T	0.0007	0.0088	0.00299521	0.013567
chr11	71212519	G	A	rs77697947	3	UTR3	NADSYN1	.	.	0.0072	0.0369	0.0101837	0.016456
chr11	71711422	C	T	rs138685890	3	exonic	IL18BP	synonymous SNV	IL18BP:NM_001145055:exon2:c.C54T:p.L18L,IL18BP:NM_005699:exon2:c.C54T:p.L18L,IL18BP:NM_173042:exon2:c.C54T:p.L18L,IL18BP:NM_001039660:exon3:c.C54T:p.L18L,IL18BP:NM_001145057:exon3:c.C54T:p.L18L,IL18BP:NM_173044:exon3:c.C54T:p.L18L,IL18BP:NM_001039659:exon4:c.C54T:p.L18L	0.0012	0.0161	0.00379393	0.015805
chr11	71809354	G	A	rs146341570	3	exonic	LAMTOR1	nonsynonymous SNV	LAMTOR1:NM_017907:exon4:c.C374T:p.P125L	0.0006	0.007	0.000798722	0.006221
chr11	75897844	C	T	rs180963786	3	UTR3	WNT11	.	.	0.001	0.0202	0.00259585	0.014354
chr11	82959209	G	A	rs143462461	3	exonic	ANKRD42	nonsynonymous SNV	ANKRD42:NM_001300975:exon11:c.G1547A:p.G516D	0.0006	0.0256	0.00539137	0.024309
chr11	1093210	G	C	rs56396523	3	exonic	MUC2	nonsynonymous SNV	MUC2:NM_002457:exon31:c.G5029C:p.A1677P	0.0008	0	.	.
chr11	3412206	G	C	.	3	ncRNA_exonic	OR7E12P	.	.	.	.	.	.
chr11	3412229	T	A	.	3	ncRNA_exonic	OR7E12P	.	.	.	.	.	.
chr11	67761180	G	A	rs371738908	3	exonic	UNC93B1	unknown	UNKNOWN	0.0024	0.0085	0.00299521	.
chr11	102593273	T	G	rs12803000	4	exonic	MMP8	synonymous SNV	MMP8:NM_002424:exon2:c.A234C:p.P78P,MMP8:NM_001304441:exon3:c.A165C:p.P55P,MMP8:NM_001304442:exon3:c.A165C:p.P55P	0.046	0.0049	0.0261581	0.004565
chr11	102595579	G	C	rs17099450	4	exonic	MMP8	nonsynonymous SNV	MMP8:NM_002424:exon1:c.C8G:p.S3C	0.0497	0.0049	0.0397364	0.003801
chr11	108159732	C	T	rs3092856	4	exonic	ATM	nonsynonymous SNV	ATM:NM_000051:exon28:c.C4138T:p.H1380Y	0.0145	0.0164	0.0319489	0.016198
chr11	11924337	A	G	rs192093275	4	exonic	USP47	synonymous SNV	USP47:NM_017944:exon5:c.A465G:p.L155L,USP47:NM_001282659:exon6:c.A669G:p.L223L,USP47:NM_001330208:exon7:c.A729G:p.L243L	0.0012	0.0133	0.00299521	0.01157
chr11	130716904	A	T	rs77999468	4	ncRNA_exonic	LOC100507431	.	.	0.0012	0.0101	0.00559105	0.023663
chr11	44640252	C	T	rs190517526	4	exonic	CD82	synonymous SNV	CD82:NM_001024844:exon8:c.C630T:p.G210G,CD82:NM_002231:exon9:c.C705T:p.G235G	0.0016	0.0203	0.00459265	0.006514
chr11	5510553	C	T	rs142747961	4	exonic	OR52D1	nonsynonymous SNV	OR52D1:NM_001005163:exon1:c.C617T:p.A206V	0.0043	0.0431	0.00738818	0.045273
chr11	6524126	A	G	rs78466420	4	exonic	DNHD1	nonsynonymous SNV	DNHD1:NM_173589:exon3:c.A890G:p.Y297C,DNHD1:NM_144666:exon4:c.A890G:p.Y297C	0.002	0.026	0.00479233	0.024775
chr11	1093227	T	C	rs55959902	4	exonic	MUC2	synonymous SNV	MUC2:NM_002457:exon31:c.T5046C:p.T1682T	0.0009	0	.	.
chr11	67166310	G	A	rs2228522	5	exonic	PPP1CA	synonymous SNV	PPP1CA:NM_206873:exon5:c.C633T:p.Y211Y,PPP1CA:NM_001008709:exon6:c.C798T:p.Y266Y,PPP1CA:NM_002708:exon6:c.C765T:p.Y255Y	0.0214	0.0497	0.034345	0.048661
chr11	67430748	T	C	rs58465018	5	exonic	ALDH3B2	nonsynonymous SNV	ALDH3B2:NM_000695:exon10:c.A1096G:p.T366A,ALDH3B2:NM_001031615:exon10:c.A1096G:p.T366A	0.0103	0.0275	0.0259585	.
chr11	125490765	A	T	rs74957637	6	UTR3	STT3A	.	.	.	.	.	.
chr11	1093047	T	C	rs12575208	7	exonic	MUC2	synonymous SNV	MUC2:NM_002457:exon31:c.T4866C:p.T1622T	0.001	0.0035	.	.
chr12	109186093	T	C	rs117900986	3	exonic	SSH1	nonsynonymous SNV	SSH1:NM_001161331:exon13:c.A1895G:p.N632S,SSH1:NM_001161330:exon14:c.A1862G:p.N621S,SSH1:NM_018984:exon14:c.A1862G:p.N621S	0.0023	0.0304	0.00898562	0.030896
chr12	120611467	G	A	rs117081256	3	exonic	GCN1	synonymous SNV	GCN1:NM_006836:exon14:c.C1356T:p.A452A	0.0008	0.01	0.00199681	0.012286
chr12	132416780	C	A	rs142954643	3	exonic	PUS1	synonymous SNV	PUS1:NM_001002019:exon3:c.C280A:p.R94R,PUS1:NM_001002020:exon3:c.C280A:p.R94R,PUS1:NM_025215:exon3:c.C364A:p.R122R	0.014	0.0104	0.0117812	0.018252
chr12	16347327	G	A	rs117728539	3	exonic	SLC15A5	nonsynonymous SNV	SLC15A5:NM_001170798:exon8:c.C1544T:p.A515V	0.0058	0.0359	0.00998403	0.021948
chr12	16377347	C	T	rs117974895	3	splicing	SLC15A5	.	.	0.0063	0.04	0.00958466	0.021459
chr12	20774295	A	G	rs201499879	3	exonic	PDE3A	nonsynonymous SNV	PDE3A:NM_001244683:exon4:c.A524G:p.Y175C,PDE3A:NM_000921:exon5:c.A1490G:p.Y497C	0.0008	0.0104	0.000599042	0.005284
chr12	26218163	G	A	rs76879660	3	exonic	RASSF8	nonsynonymous SNV	RASSF8:NM_001164746:exon3:c.G836A:p.R279Q,RASSF8:NM_001164748:exon3:c.G836A:p.R279Q,RASSF8:NM_001164747:exon4:c.G836A:p.R279Q,RASSF8:NM_007211:exon4:c.G836A:p.R279Q	0.0024	0.0228	0.00519169	0.021182
chr12	31478036	C	G	rs77154299	3	ncRNA_exonic	FLJ13224	.	.	0.0146	0.0253	0.0167732	0.02565
chr12	32906929	A	G	rs142067801	3	exonic	YARS2	synonymous SNV	YARS2:NM_001040436:exon2:c.T870C:p.V290V	0.0011	0.0143	0.000998403	0.014109
chr12	438072	C	T	rs139848270	3	exonic	KDM5A	nonsynonymous SNV	KDM5A:NM_001042603:exon14:c.G1897A:p.A633T	0.001	0.0135	0.00299521	0.013226
chr12	48177654	C	T	rs200088444	3	exonic	HDAC7	synonymous SNV	HDAC7:NM_001098416:exon25:c.G2835A:p.L945L,HDAC7:NM_001308090:exon25:c.G2895A:p.L965L,HDAC7:NM_015401:exon26:c.G2946A:p.L982L	0.0003	0.0046	0.000199681	0.004347
chr12	50190920	C	T	rs148925484	3	exonic	NCKAP5L	synonymous SNV	NCKAP5L:NM_001037806:exon8:c.G723A:p.A241A	0.0039	0.0281	0.00459265	0.017676
chr12	51754613	C	T	rs147006309	3	exonic	GALNT6	synonymous SNV	GALNT6:NM_007210:exon7:c.G1059A:p.T353T	0.0017	0.0232	0.00499201	0.022346
chr12	52908541	C	T	rs11549960	3	UTR3	KRT5	.	.	.	.	0.0321486	0.032954
chr12	53495843	G	C	rs118158719	3	exonic	IGFBP6	nonsynonymous SNV	IGFBP6:NM_002178:exon4:c.G615C:p.Q205H	0.0009	0.0108	0.00299521	0.013277
chr12	57868473	A	G	rs2292619	3	exonic	ARHGAP9	synonymous SNV	ARHGAP9:NM_001319851:exon11:c.T732C:p.D244D,ARHGAP9:NM_001080156:exon12:c.T1113C:p.D371D,ARHGAP9:NM_001319852:exon12:c.T1170C:p.D390D,ARHGAP9:NM_001080157:exon13:c.T1665C:p.D555D,ARHGAP9:NM_032496:exon14:c.T1665C:p.D555D,ARHGAP9:NM_001319850:exon17:c.T1935C:p.D645D	0.0016	0.02	0.00479233	0.015195
chr12	81239554	G	A	rs183376972	3	exonic	LIN7A	synonymous SNV	LIN7A:NM_001324423:exon3:c.C225T:p.H75H,LIN7A:NM_004664:exon4:c.C438T:p.H146H	0.0005	0.0066	0.000798722	0.007986
chr12	40880045	A	G	rs75846307	3	exonic	MUC19	unknown	UNKNOWN	.	.	.	.
chr12	68690747	A	G	rs185107188	3	exonic	MDM1	nonsynonymous SNV	MDM1:NM_001205028:exon13:c.T1883C:p.M628T,MDM1:NM_017440:exon13:c.T1988C:p.M663T	0.0007	0.0079	0.00139776	.
chr12	100994201	T	A	rs75592061	4	exonic	GAS2L3	synonymous SNV	GAS2L3:NM_001303130:exon3:c.T60A:p.P20P,GAS2L3:NM_174942:exon4:c.T60A:p.P20P	0.0026	0.0239	0.00499201	0.02595
chr12	101017811	A	C	rs57012630	4	exonic	GAS2L3	nonsynonymous SNV	GAS2L3:NM_001303130:exon9:c.A1228C:p.N410H,GAS2L3:NM_001303131:exon10:c.A916C:p.N306H,GAS2L3:NM_174942:exon10:c.A1228C:p.N410H	0.003	0.0242	0.0061901	0.024105
chr12	122090673	C	T	rs139738994	4	exonic	MORN3	synonymous SNV	MORN3:NM_173855:exon5:c.G690A:p.L230L	0.0017	0.0235	0.00439297	0.020207
chr12	129360559	G	A	rs201930455	4	exonic	GLT1D1	nonsynonymous SNV	GLT1D1:NM_144669:exon2:c.G169A:p.E57K	0.0005	0.0064	0.000998403	0.006797
chr12	40879917	A	G	rs571199254	4	exonic	MUC19	unknown	UNKNOWN	.	.	0.0333466	0.002557
chr12	50501860	C	T	rs143492152	4	exonic	GPD1	synonymous SNV	GPD1:NM_001257199:exon7:c.C831T:p.P277P,GPD1:NM_005276:exon7:c.C900T:p.P300P	0.0013	0.0116	0.00239617	0.01109
chr12	51442285	G	A	rs144538349	4	UTR5	LETMD1	.	.	0.0091	0.0441	0.014976	0.031659
chr12	81066976	A	G	rs74971960	4	exonic	PTPRQ	nonsynonymous SNV	PTPRQ:NM_001145026:exon40:c.A6115G:p.I2039V	0.0022	0.0434	0.00579073	0.035958
chr12	94699150	G	C	rs191489124	4	UTR3	PLXNC1	.	.	.	.	0.00319489	0.024262
chr12	40879909	C	T	.	4	exonic	MUC19	unknown	UNKNOWN	.	.	.	.
chr12	51458274	G	A	rs147317231	5	exonic	CSRNP2	nonsynonymous SNV	CSRNP2:NM_030809:exon5:c.C887T:p.P296L	0.0013	0.0129	0.00299521	0.010152
chr12	11286184	G	A	rs201738458	5	exonic	TAS2R30	synonymous SNV	TAS2R30:NM_001097643:exon1:c.C660T:p.S220S	0.0204	0.0196	.	.
chr12	11420475	A	G	.	5	exonic	PRB3	synonymous SNV	PRB3:NM_006249:exon3:c.T708C:p.P236P	0	0	.	.
chr12	30848673	C	T	rs146901567	6	UTR5	IPO8	.	.	.	.	0.00339457	0.035514
chr12	53729491	T	G	.	6	UTR5	SP7	.	.	.	.	.	.
chr12	11506350	C	T	rs377208399	8	exonic	PRB1	unknown	UNKNOWN	0.0002	0.0007	0.0385383	.
chr12	50745820	G	A	rs12317429	11	exonic	FAM186A	synonymous SNV	FAM186A:NM_001145475:exon4:c.C4795T:p.L1599L	.	.	.	.
chr13	113201708	G	A	rs117775880	3	UTR3	TUBGCP3	.	.	.	.	0.00658946	0.020465
chr13	33284140	C	T	rs75255247	3	exonic	PDS5B	synonymous SNV	PDS5B:NM_015032:exon19:c.C2020T:p.L674L	0.0011	0.0096	0.00299521	0.009097
chr13	53035960	G	A	rs3809374	3	exonic	CKAP2	synonymous SNV	CKAP2:NM_001098525:exon4:c.G1002A:p.L334L,CKAP2:NM_001286686:exon4:c.G855A:p.L285L,CKAP2:NM_001286687:exon4:c.G999A:p.L333L,CKAP2:NM_018204:exon4:c.G999A:p.L333L	0.0035	0.0455	0.00938498	0.034016
chr13	50464969	G	A	rs185530034	3	ncRNA_exonic	CTAGE10P	.	.	0.0013	0.0172	0.00419329	.
chr13	76416054	G	A	rs577625165	3	exonic	LMO7	synonymous SNV	LMO7:NM_015842:exon21:c.G3267A:p.A1089A,LMO7:NM_001330583:exon22:c.G3267A:p.A1089A,LMO7:NM_005358:exon23:c.G3120A:p.A1040A,LMO7:NM_001306080:exon24:c.G3966A:p.A1322A	0.0001	0.0009	.	.
chr13	37580090	C	T	rs140108815	4	exonic	EXOSC8	nonsynonymous SNV	EXOSC8:NM_181503:exon6:c.C272T:p.S91L	0.0017	0.023	0.00579073	0.024339
chr13	37583478	T	G	rs117340034	4	UTR3	EXOSC8;SUPT20H	.	.	0.002	0.0268	0.00559105	0.024934
chr13	21750452	G	A	rs77868703	5	UTR5	MRPL57	.	.	.	.	0.00479233	.
chr14	105865710	G	A	rs148294225	3	exonic	TEX22	synonymous SNV	TEX22:NM_001195082:exon2:c.G33A:p.K11K	0.0011	0.0101	0.00479233	0.006592
chr14	20502331	T	C	rs145005726	3	exonic	OR4K13	nonsynonymous SNV	OR4K13:NM_001004714:exon1:c.A587G:p.Q196R	0.002	0.0238	0.00479233	0.014691
chr14	24408879	A	G	rs72692108	3	ncRNA_exonic	DHRS4-AS1	.	.	0.0292	0.0455	0.0195687	0.025862
chr14	39649781	A	G	rs142700275	3	exonic	PNN	nonsynonymous SNV	PNN:NM_002687:exon9:c.A868G:p.M290V	0.0014	0.0177	0.00599042	0.014737
chr14	52505589	G	A	rs17853446	3	exonic	NID2	synonymous SNV	NID2:NM_007361:exon9:c.C2133T:p.H711H	0.0358	0.0339	0.0463259	0.039022
chr14	55878516	C	A	rs199596610	3	exonic	ATG14	nonsynonymous SNV	ATG14:NM_014924:exon1:c.G25T:p.A9S	0.0037	0.0408	0.0071885	0.026446
chr14	59821916	G	A	rs140363428	3	exonic	DAAM1	nonsynonymous SNV	DAAM1:NM_001270520:exon20:c.G2390A:p.S797N,DAAM1:NM_014992:exon20:c.G2420A:p.S807N	0.0007	0.0094	0.00179712	0.008655
chr14	69522191	G	A	rs148043116	3	exonic	DCAF5	synonymous SNV	DCAF5:NM_001284206:exon9:c.C1209T:p.Y403Y,DCAF5:NM_001284207:exon9:c.C966T:p.Y322Y,DCAF5:NM_003861:exon9:c.C1212T:p.Y404Y	0.0012	0.0142	0.00359425	0.019005
chr14	74874690	G	A	rs60246711	3	exonic	SYNDIG1L	synonymous SNV	SYNDIG1L:NM_001105579:exon3:c.C420T:p.S140S	0.004	0.0287	0.0061901	0.041281
chr14	88945899	C	T	rs149044111	3	exonic	PTPN21	nonsynonymous SNV	PTPN21:NM_007039:exon13:c.G1876A:p.A626T	0.0008	0.0102	0.00219649	0.013122
chr14	94395557	C	T	rs201850134	3	UTR3	FAM181A	.	.	0.0007	0.0062	0.00199681	0.0076
chr14	105410481	C	G	.	3	exonic	AHNAK2	synonymous SNV	AHNAK2:NM_001350929:exon7:c.G11007C:p.V3669V,AHNAK2:NM_138420:exon7:c.G11307C:p.V3769V	.	.	.	.
chr14	19378117	T	C	rs200694794	3	exonic	OR11H12	nonsynonymous SNV	OR11H12:NM_001013354:exon1:c.T524C:p.I175T	0.0017	0.0024	.	.
chr14	24912032	C	T	rs144981798	3	UTR5	SDR39U1	.	.	.	.	0.00319489	.
chr14	103576526	C	T	rs57904317	4	exonic	EXOC3L4	nonsynonymous SNV	EXOC3L4:NM_001077594:exon11:c.C2135T:p.P712L	0.0029	0.0459	0.00738818	0.026872
chr14	105722774	G	A	rs150175369	4	exonic	BRF1	synonymous SNV	BRF1:NM_001242790:exon4:c.C552T:p.Y184Y	0.0009	0.0117	0.00299521	0.014379
chr15	101434345	A	C	rs78221086	3	ncRNA_exonic	LOC101927751	.	.	.	.	0.00439297	0.003029
chr15	51012201	G	C	rs145209254	3	exonic	SPPL2A	nonsynonymous SNV	SPPL2A:NM_032802:exon14:c.C1424G:p.T475S	0.0128	0.0215	0.0123802	0.005909
chr15	58919999	T	C	rs79522282	3	exonic	ADAM10	synonymous SNV	ADAM10:NM_001320570:exon9:c.A1167G:p.R389R,ADAM10:NM_001110:exon10:c.A1260G:p.R420R	0.0035	0.0402	0.00878594	0.031792
chr15	63029266	G	A	rs141736961	3	exonic	TLN2	nonsynonymous SNV	TLN2:NM_015059:exon26:c.G3548A:p.R1183H	0.0024	0.0191	0.00399361	0.025388
chr15	88459686	C	T	rs78384915	3	UTR3	NTRK3	.	.	.	.	0.00878594	0.030324
chr15	23686038	C	G	.	3	exonic	GOLGA6L2	synonymous SNV	GOLGA6L2:NM_001304388:exon8:c.G1584C:p.G528G	0.0013	0	.	.
chr15	42374002	C	T	rs200964230	3	exonic	PLA2G4D	nonsynonymous SNV	PLA2G4D:NM_178034:exon10:c.G814A:p.E272K	0.0002	0.0029	0.000199681	.
chr15	89453152	T	C	rs143117049	3	exonic	MFGE8	nonsynonymous SNV	MFGE8:NM_001114614:exon2:c.A76G:p.I26V,MFGE8:NM_005928:exon2:c.A76G:p.I26V,MFGE8:NM_001310320:exon3:c.A52G:p.I18V	0.0085	0.0183	0.0155751	.
chr15	40861965	G	C	rs34974852	4	exonic	RPUSD2	synonymous SNV	RPUSD2:NM_152260:exon1:c.G429C:p.R143R	0.0038	0.0327	0.00599042	0.024274
chr15	43820884	A	G	rs192770595	4	exonic	MAP1A	nonsynonymous SNV	MAP1A:NM_002373:exon4:c.A7213G:p.T2405A	0.001	0.0092	0.000998403	0.007807
chr15	21935006	T	C	rs1996583	7	ncRNA_exonic	LOC646214	.	.	.	.	.	.
chr15	32829110	G	T	rs377078704	10	ncRNA_exonic	LINC02256	.	.	.	.	.	.
chr15	23686113	C	G	rs68177477	12	exonic	GOLGA6L2	nonsynonymous SNV	GOLGA6L2:NM_001304388:exon8:c.G1509C:p.Q503H	0.0007	0	0.000599042	.
chr16	1449417	T	C	rs199649626	3	exonic	UNKL	nonsynonymous SNV	UNKL:NM_001037125:exon5:c.A692G:p.N231S,UNKL:NM_001193388:exon5:c.A692G:p.N231S	0.0011	0.0143	0.00219649	0.011643
chr16	16173227	C	T	rs2301666	3	exonic	ABCC1	synonymous SNV	ABCC1:NM_004996:exon16:c.C2007T:p.P669P	0.0024	0.0263	0.00579073	0.023572
chr16	2474607	C	T	rs147789433	3	ncRNA_exonic	ABCA17P	.	.	.	.	0.00638978	0.021225
chr16	50642255	C	T	rs115028583	3	exonic	NKD1	synonymous SNV	NKD1:NM_033119:exon4:c.C243T:p.D81D	0.001	0.014	0.00239617	0.007583
chr16	67237063	C	T	rs138428580	3	exonic	ELMO3	synonymous SNV	ELMO3:NM_024712:exon17:c.C1876T:p.L626L	0.001	0.0126	0.00179712	0.014192
chr16	69364857	G	A	rs201914539	3	exonic	COG8	nonsynonymous SNV	COG8:NM_032382:exon5:c.C1724T:p.T575I	0.0029	0.0405	0.00159744	0.015185
chr16	733000	G	A	rs77261518	3	exonic	JMJD8	synonymous SNV	JMJD8:NM_001323920:exon7:c.C640T:p.L214L,JMJD8:NM_001323922:exon7:c.C640T:p.L214L,JMJD8:NM_001005920:exon8:c.C730T:p.L244L,JMJD8:NM_001323918:exon8:c.C730T:p.L244L	0.0011	0.0145	0.00379393	0.013572
chr16	81904471	C	G	rs201080992	3	exonic	PLCG2	nonsynonymous SNV	PLCG2:NM_002661:exon7:c.C579G:p.H193Q	0.0011	0.0146	0.00179712	0.009907
chr16	85954801	G	A	rs2270503	3	exonic	IRF8	synonymous SNV	IRF8:NM_002163:exon9:c.G1194A:p.P398P	0.0132	0.0462	0.0211661	0.045979
chr16	88925897	C	T	rs3784875	3	UTR5	TRAPPC2L	.	.	.	.	0.00499201	0.020256
chr16	89623393	G	A	rs11559075	3	exonic	SPG7	synonymous SNV	SPG7:NM_003119:exon17:c.G2280A:p.P760P	0.0131	0.0181	0.0061901	0.021132
chr16	12662512	C	T	rs2288424	4	UTR3	SNX29	.	.	0.011	0.0403	0.0157748	0.03561
chr16	24835080	C	T	rs75149811	4	exonic	TNRC6A	synonymous SNV	TNRC6A:NM_001330520:exon24:c.C5694T:p.N1898N,TNRC6A:NM_014494:exon25:c.C5841T:p.N1947N	0.0011	0.0143	0.00219649	0.012601
chr16	27356224	G	A	rs144651842	4	exonic	IL4R	nonsynonymous SNV	IL4R:NM_001257406:exon4:c.G244A:p.A82T,IL4R:NM_000418:exon5:c.G244A:p.A82T,IL4R:NM_001257407:exon5:c.G199A:p.A67T	0.0111	0.0392	0.0111821	0.033713
chr16	2983459	C	T	rs192158455	4	exonic	FLYWCH1	synonymous SNV	FLYWCH1:NM_001308068:exon5:c.C1125T:p.R375R,FLYWCH1:NM_020912:exon5:c.C1122T:p.R374R,FLYWCH1:NM_032296:exon5:c.C1122T:p.R374R	0.0029	0.0394	0.00559105	0.0233
chr16	31469692	C	T	rs75113595	4	UTR5	ARMC5	.	.	0.0008	0.0373	0.00319489	0.023107
chr16	89349519	G	A	rs137894790	4	exonic	ANKRD11	nonsynonymous SNV	ANKRD11:NM_001256183:exon9:c.C3431T:p.P1144L,ANKRD11:NM_013275:exon9:c.C3431T:p.P1144L,ANKRD11:NM_001256182:exon10:c.C3431T:p.P1144L	0.001	0.0127	0.00339457	0.01696
chr16	89017167	C	G	rs12924553	4	exonic	LOC100129697	nonsynonymous SNV	LOC100129697:NM_001290330:exon2:c.C641G:p.A214G	.	.	.	.
chr16	89017535	C	T	rs111973099	4	exonic	LOC100129697	nonsynonymous SNV	LOC100129697:NM_001290330:exon2:c.C1009T:p.R337W	0.0005	0.015	0.0121805	.
chr16	89882359	T	G	rs17232091	5	exonic	FANCA	synonymous SNV	FANCA:NM_000135:exon2:c.A115C:p.R39R,FANCA:NM_001018112:exon2:c.A115C:p.R39R,FANCA:NM_001286167:exon2:c.A115C:p.R39R	0.003	0.0406	0.0081869	0.025644
chr16	33961371	G	A	.	5	ncRNA_exonic	LINC00273	.	.	0.0004	0	.	.
chr16	33962199	T	G	rs75905924	16	ncRNA_exonic	LINC00273	.	.	.	.	.	.
chr17	11523046	C	G	rs117678834	3	exonic	DNAH9	nonsynonymous SNV	DNAH9:NM_001372:exon6:c.C1298G:p.S433C	0.0012	0.0162	0.00319489	0.014978
chr17	1746111	G	A	rs55880817	3	exonic	RPA1	synonymous SNV	RPA1:NM_002945:exon2:c.G48A:p.K16K	0.001	0.0124	0.00159744	0.01574
chr17	46266849	G	A	rs66753385	3	exonic	SKAP1	synonymous SNV	SKAP1:NM_001075099:exon5:c.C294T:p.I98I,SKAP1:NM_003726:exon5:c.C294T:p.I98I	0.0352	0.0362	0.0357428	0.023564
chr17	53828683	C	A	rs375893027	3	UTR5	PCTP	.	.	.	.	0.00199681	0.005745
chr17	59955313	A	T	rs80353909	3	exonic	INTS2	synonymous SNV	INTS2:NM_001330417:exon18:c.T2391A:p.V797V,INTS2:NM_001351695:exon18:c.T2391A:p.V797V,INTS2:NM_020748:exon18:c.T2415A:p.V805V	0.0009	0.0117	0.00479233	0.007582
chr17	60674030	T	C	rs56095309	3	exonic	TLK2	synonymous SNV	TLK2:NM_001284363:exon15:c.T1449C:p.T483T,TLK2:NM_001330418:exon17:c.T1098C:p.T366T,TLK2:NM_006852:exon17:c.T1545C:p.T515T,TLK2:NM_001284333:exon18:c.T1611C:p.T537T	0.0011	0.0138	0.00159744	0.011902
chr17	71357828	C	T	rs138527765	3	exonic	SDK2	nonsynonymous SNV	SDK2:NM_001144952:exon39:c.G5462A:p.G1821E	0.0017	0.0101	0.00199681	0.004662
chr17	72308219	G	A	rs2279122	3	exonic	DNAI2	synonymous SNV	DNAI2:NM_001172810:exon12:c.G1536A:p.K512K,DNAI2:NM_023036:exon12:c.G1572A:p.K524K	0.0025	0.0303	0.00539137	0.023791
chr17	75488774	C	G	rs201739796	3	exonic	2020-09-09	nonsynonymous SNV	SEPT9:NM_001113495:exon7:c.C1116G:p.D372E,SEPT9:NM_001113496:exon7:c.C699G:p.D233E,SEPT9:NM_001293696:exon7:c.C780G:p.D260E,SEPT9:NM_001293697:exon7:c.C699G:p.D233E,SEPT9:NM_001293698:exon7:c.C699G:p.D233E,SEPT9:NM_001113493:exon8:c.C1431G:p.D477E,SEPT9:NM_001113494:exon8:c.C960G:p.D320E,SEPT9:NM_001293695:exon8:c.C1395G:p.D465E,SEPT9:NM_006640:exon8:c.C1398G:p.D466E,SEPT9:NM_001113491:exon9:c.C1…	0.0002	0.003	0.000798722	0.004437
chr17	77078133	C	T	rs76374707	3	exonic	ENGASE	synonymous SNV	ENGASE:NM_001042573:exon7:c.C1026T:p.F342F	0.0039	0.0389	0.00559105	0.029106
chr17	78178838	C	T	rs189286068	3	exonic	CARD14	synonymous SNV	CARD14:NM_024110:exon18:c.C2403T:p.S801S	0.0009	0.0116	0.00279553	0.002628
chr17	8076872	A	C	rs142684790	3	UTR3	TMEM107	.	.	0.0012	0.0109	0.00239617	0.010915
chr17	21323001	C	T	rs66506990	3	UTR3	KCNJ12	.	.	.	.	0.00559105	.
chr17	21323015	C	T	rs76263531	3	UTR3	KCNJ12	.	.	.	.	.	.
chr17	39254061	A	G	rs79632137	3	exonic	KRTAP4-8	synonymous SNV	KRTAP4-8:NM_031960:exon1:c.T276C:p.P92P	0.0011	0.0001	.	.
chr17	39262083	A	C	rs75392608	3	exonic	KRTAP4-9	nonsynonymous SNV	KRTAP4-9:NM_001146041:exon1:c.A443C:p.N148T	0.0009	0.0004	.	.
chr17	56833491	T	C	rs58091258	3	exonic	PPM1E	nonsynonymous SNV	PPM1E:NM_014906:exon1:c.T133C:p.S45P	0.0002	0	0.00698882	.
chr17	80710099	C	T	rs11550067	3	exonic	TBCD	synonymous SNV	TBCD:NM_005993:exon1:c.C30T:p.G10G	0.0128	0.0161	0.00738818	.
chr17	79899044	C	T	rs2293097	4	exonic	MYADML2	nonsynonymous SNV	MYADML2:NM_001145113:exon3:c.G574A:p.V192M	0.0013	0.0426	0.0091853	0.043933
chr17	20405890	G	A	rs201895073	4	ncRNA_exonic	KRT16P3	.	.	.	.	0.00798722	.
chr17	39197549	G	C	.	4	exonic	KRTAP1-1	nonsynonymous SNV	KRTAP1-1:NM_030967:exon1:c.C101G:p.S34C	0.0078	0.0103	.	.
chr17	76083022	C	T	rs190558790	5	exonic	TNRC6C	nonsynonymous SNV	TNRC6C:NM_001142640:exon14:c.C3641T:p.P1214L,TNRC6C:NM_018996:exon14:c.C3650T:p.P1217L	0.0008	0.0097	0.00159744	0.011038
chr18	13762313	T	C	rs3744816	3	UTR3	RNMT	.	.	.	.	0.00239617	0.023717
chr18	22048821	T	G	rs80252896	3	exonic	HRH4	nonsynonymous SNV	HRH4:NM_021624:exon2:c.T263G:p.V88G	0.003	0.0398	0.00499201	0.03505
chr18	28919916	T	G	rs140327039	3	exonic	DSG1	nonsynonymous SNV	DSG1:NM_001942:exon11:c.T1615G:p.L539V	0.0012	0.0146	0.00379393	0.014709
chr18	28993024	A	C	rs148491546	3	exonic	DSG4	synonymous SNV	DSG4:NM_001134453:exon15:c.A2646C:p.P882P,DSG4:NM_177986:exon16:c.A2589C:p.P863P	0.0014	0.0156	0.00319489	0.01821
chr18	3071878	C	T	rs117342470	3	exonic	MYOM1	nonsynonymous SNV	MYOM1:NM_019856:exon36:c.G4430A:p.R1477Q,MYOM1:NM_003803:exon37:c.G4718A:p.R1573Q	0.0086	0.028	0.0105831	0.016724
chr18	3874237	C	G	rs141711371	3	UTR5	DLGAP1	.	.	0.0001	0.0041	0.00219649	0.006245
chr18	55247336	C	A	rs3848519	3	exonic	FECH	nonsynonymous SNV	FECH:NM_000140:exon2:c.G163T:p.G55C,FECH:NM_001012515:exon2:c.G163T:p.G55C	0.0222	0.0162	0.0269569	0.010517
chr18	67365815	G	A	rs75985402	3	exonic	DOK6	synonymous SNV	DOK6:NM_152721:exon5:c.G585A:p.T195T	0.0043	0.0296	0.00838658	0.030645
chr18	74208803	G	A	rs3813098	3	UTR3	C18orf65	.	.	.	.	0.00439297	0.031707
chr18	7888198	C	T	rs146475190	3	exonic	PTPRM	synonymous SNV	PTPRM:NM_001105244:exon3:c.C291T:p.I97I,PTPRM:NM_002845:exon3:c.C291T:p.I97I	0.0029	0.0368	0.0081869	0.044628
chr18	112257	C	T	.	3	ncRNA_exonic	MIR8078	.	.	0.0473	0.006	.	.
chr18	15323276	A	T	rs200953619	3	ncRNA_exonic	LOC644669	.	.	.	.	.	.
chr18	43460123	C	T	rs34977955	3	exonic	EPG5	nonsynonymous SNV	EPG5:NM_020964:exon32:c.G5584A:p.A1862T	0.0011	0.0002	0.00519169	.
chr18	55315732	G	T	rs2271771	3	exonic	ATP8B1	synonymous SNV	ATP8B1:NM_005603:exon28:c.C3744A:p.T1248T	0.0039	0.0473	0.0107827	.
chr18	29410643	G	A	rs3744922	5	UTR3	TRAPPC8	.	.	.	.	0.0061901	0.036492
chr18	112310	C	T	.	9	ncRNA_exonic	MIR8078	.	.	0.0098	0.0082	.	.
chr19	10265725	G	A	rs75443147	3	exonic	DNMT1	synonymous SNV	DNMT1:NM_001318730:exon19:c.C1452T:p.A484A,DNMT1:NM_001379:exon19:c.C1452T:p.A484A,DNMT1:NM_001130823:exon20:c.C1500T:p.A500A,DNMT1:NM_001318731:exon20:c.C1137T:p.A379A	0.0077	0.0345	0.00858626	0.02425
chr19	12090292	G	A	rs190285558	3	UTR3	ZNF763	.	.	.	.	0.00179712	0.007103
chr19	1235518	C	T	rs118033234	3	exonic	CBARP	nonsynonymous SNV	CBARP:NM_152769:exon4:c.G292A:p.G98S	0.0018	0.0211	0.00239617	0.013395
chr19	14093008	G	A	rs80165125	3	exonic	RFX1	synonymous SNV	RFX1:NM_002918:exon5:c.C546T:p.S182S	0.0028	0.0345	0.00479233	0.031819
chr19	15220100	G	A	rs201855801	3	exonic	SYDE1	nonsynonymous SNV	SYDE1:NM_001300910:exon2:c.G121A:p.G41S,SYDE1:NM_033025:exon2:c.G322A:p.G108S	0.0005	0.0064	0.00159744	0.008301
chr19	17993010	C	T	rs117626343	3	exonic	SLC5A5	synonymous SNV	SLC5A5:NM_000453:exon10:c.C1224T:p.L408L	0.0009	0.0119	0.00159744	0.007382
chr19	19766141	G	A	rs117174741	3	exonic	ATP13A1	synonymous SNV	ATP13A1:NM_020410:exon11:c.C1518T:p.I506I	0.0005	0.0068	0.00259585	0.013123
chr19	1990783	G	A	rs80054150	3	exonic	BTBD2	synonymous SNV	BTBD2:NM_017797:exon4:c.C723T:p.C241C	0.0032	0.047	0.00499201	0.021634
chr19	33247965	C	T	rs75257288	3	exonic	TDRD12	nonsynonymous SNV	TDRD12:NM_001110822:exon8:c.C794T:p.P265L	0.0049	0.0289	0.014976	0.017248
chr19	38795696	C	A	rs187336108	3	UTR3	YIF1B	.	.	.	.	0.00539137	0.013663
chr19	38949841	C	T	rs150831055	3	exonic	RYR1	synonymous SNV	RYR1:NM_000540:exon19:c.C2223T:p.D741D,RYR1:NM_001042723:exon19:c.C2223T:p.D741D	0.0003	0.0038	0.000998403	0.005536
chr19	40886783	G	A	rs192823203	3	exonic	HIPK4	nonsynonymous SNV	HIPK4:NM_144685:exon3:c.C1115T:p.S372L	0.0012	0.016	0.00339457	0.01755
chr19	45648915	C	T	rs539710409	3	exonic	PPP1R37	nonsynonymous SNV	PPP1R37:NM_019121:exon11:c.C1601T:p.P534L	0.0003	0.0152	0.000599042	0.012773
chr19	46281439	G	A	rs56411618	3	exonic	DMPK	synonymous SNV	DMPK:NM_001288765:exon4:c.C354T:p.G118G,DMPK:NM_001081563:exon5:c.C651T:p.G217G,DMPK:NM_001081560:exon6:c.C621T:p.G207G,DMPK:NM_001081562:exon6:c.C621T:p.G207G,DMPK:NM_001288766:exon6:c.C621T:p.G207G,DMPK:NM_004409:exon6:c.C621T:p.G207G,DMPK:NM_001288764:exon7:c.C699T:p.G233G	0.002	0.0248	0.00419329	0.020086
chr19	51831097	C	A	rs200107403	3	exonic	IGLON5	synonymous SNV	IGLON5:NM_001101372:exon7:c.C879A:p.A293A	0.0112	0.0179	0.0151757	0.011995
chr19	54376859	G	A	rs140387622	3	exonic	MYADM	nonsynonymous SNV	MYADM:NM_001020818:exon2:c.G76A:p.V26M,MYADM:NM_001290194:exon2:c.G76A:p.V26M,MYADM:NM_001020819:exon3:c.G76A:p.V26M,MYADM:NM_001020820:exon3:c.G76A:p.V26M,MYADM:NM_001020821:exon3:c.G76A:p.V26M,MYADM:NM_001290188:exon3:c.G76A:p.V26M,MYADM:NM_001290189:exon3:c.G76A:p.V26M,MYADM:NM_001290190:exon3:c.G76A:p.V26M,MYADM:NM_001290191:exon3:c.G76A:p.V26M,MYADM:NM_001290192:exon3:c.G76A:p.V26M,MYADM:NM_…	0.0024	0.0318	0.0071885	0.031438
chr19	54968038	A	G	rs35336528	3	exonic	LENG8	nonsynonymous SNV	LENG8:NM_052925:exon11:c.A1669G:p.I557V	0.0345	0.0139	0.0419329	0.007809
chr19	55107723	C	T	rs191609716	3	exonic	LILRA1	nonsynonymous SNV	LILRA1:NM_001278319:exon6:c.C1028T:p.T343I,LILRA1:NM_006863:exon7:c.C1028T:p.T343I	0.0007	0.0099	0.00239617	0.007319
chr19	681922	G	A	rs547858422	3	UTR3	FSTL3	.	.	.	.	0.000599042	0.004354
chr19	11258570	C	T	rs74491133	3	exonic	SPC24	synonymous SNV	SPC24:NM_001317031:exon4:c.G411A:p.V137V,SPC24:NM_001317032:exon4:c.G411A:p.V137V,SPC24:NM_001317033:exon4:c.G240A:p.V80V,SPC24:NM_182513:exon4:c.G411A:p.V137V	0.002	0.022	0.00579073	.
chr19	22155783	C	T	rs199604702	3	exonic	ZNF208	nonsynonymous SNV	ZNF208:NM_007153:exon4:c.G2053A:p.V685I	0.0213	0.0273	.	.
chr19	35899162	G	A	rs186717096	3	ncRNA_exonic	LINC01531	.	.	0.0014	0	0.00259585	.
chr19	49001686	C	T	rs200612607	3	exonic	LMTK3	synonymous SNV	LMTK3:NM_001080434:exon12:c.G2727A:p.A909A	0.0019	0.0261	0.00239617	.
chr19	50086931	C	G	rs142455549	3	exonic	PRRG2	nonsynonymous SNV	PRRG2:NM_000951:exon3:c.C218G:p.S73C,PRRG2:NM_001316335:exon3:c.C149G:p.S50C	0.001	0.0143	0.00239617	.
chr19	51170771	G	A	rs557581635	3	exonic	SHANK1	synonymous SNV	SHANK1:NM_016148:exon22:c.C4446T:p.P1482P	0.0016	0.013	0.00159744	.
chr19	52869786	G	A	rs147926504	3	exonic	ZNF610	synonymous SNV	ZNF610:NM_001161427:exon5:c.G1026A:p.P342P,ZNF610:NM_001161425:exon6:c.G1155A:p.P385P,ZNF610:NM_001161426:exon6:c.G1155A:p.P385P,ZNF610:NM_173530:exon6:c.G1155A:p.P385P	0.0015	0.0204	0.00139776	.
chr19	54744722	T	C	rs56257556	3	exonic	LILRA6;LILRB3	nonsynonymous SNV	LILRB3:NM_001081450:exon5:c.A940G:p.N314D,LILRB3:NM_001320960:exon5:c.A940G:p.N314D,LILRB3:NM_006864:exon5:c.A940G:p.N314D,LILRA6:NM_024318:exon5:c.A931G:p.N311D	0.0348	0.0045	.	.
chr19	54744771	A	G	rs142457810	3	exonic	LILRA6;LILRB3	synonymous SNV	LILRB3:NM_001081450:exon5:c.T891C:p.Y297Y,LILRB3:NM_001320960:exon5:c.T891C:p.Y297Y,LILRB3:NM_006864:exon5:c.T891C:p.Y297Y,LILRA6:NM_024318:exon5:c.T882C:p.Y294Y	0.0322	0.0137	.	.
chr19	54926750	G	A	.	3	exonic	TTYH1	synonymous SNV	TTYH1:NM_001005367:exon1:c.G24A:p.R8R,TTYH1:NM_001201461:exon1:c.G24A:p.R8R,TTYH1:NM_020659:exon1:c.G24A:p.R8R	0.0002	0.0069	.	.
chr19	54947646	T	C	rs56363036	3	UTR3	TTYH1	.	.	.	.	0.0413339	.
chr19	58849732	C	T	rs75974945	3	exonic	ZSCAN22	nonsynonymous SNV	ZSCAN22:NM_001321117:exon3:c.C500T:p.P167L	0.0007	0.0096	0.00139776	.
chr19	8999441	G	A	rs80293661	3	exonic	MUC16	synonymous SNV	MUC16:NM_024690:exon56:c.C40734T:p.I13578I	0.0018	0.0069	.	.
chr19	2252460	G	A	rs77817818	4	exonic	JSRP1	synonymous SNV	JSRP1:NM_144616:exon7:c.C864T:p.H288H	0.0049	0.0493	0.0107827	0.045223
chr19	35832823	A	G	rs17719289	4	exonic	CD22	nonsynonymous SNV	CD22:NM_001185101:exon7:c.A1459G:p.S487G,CD22:NM_001185099:exon8:c.A1726G:p.S576G,CD22:NM_001278417:exon8:c.A1474G:p.S492G,CD22:NM_001185100:exon9:c.A1990G:p.S664G,CD22:NM_001771:exon9:c.A1990G:p.S664G	0.0038	0.0472	0.00898562	0.041203
chr19	36278346	G	C	rs78210368	4	exonic	ARHGAP33	nonsynonymous SNV	ARHGAP33:NM_001172630:exon20:c.G2471C:p.G824A,ARHGAP33:NM_052948:exon21:c.G2396C:p.G799A	0.0022	0.0292	0.00579073	0.025689
chr19	49839033	G	C	rs75218499	4	exonic	CD37	synonymous SNV	CD37:NM_001774:exon2:c.G132C:p.V44V	0.0026	0.024	0.00738818	0.023165
chr19	55385734	C	T	rs139097294	4	UTR5	FCAR	.	.	0.0031	0.0391	0.00758786	0.029872
chr19	22171610	C	T	rs201303510	4	exonic	ZNF208	synonymous SNV	ZNF208:NM_001329971:exon2:c.G105A:p.E35E,ZNF208:NM_001329972:exon2:c.G105A:p.E35E,ZNF208:NM_001329973:exon2:c.G105A:p.E35E,ZNF208:NM_001329974:exon2:c.G105A:p.E35E,ZNF208:NM_007153:exon2:c.G105A:p.E35E	0.0002	0.0001	.	.
chr19	22171646	A	T	rs202153431	4	exonic	ZNF208	synonymous SNV	ZNF208:NM_001329971:exon2:c.T69A:p.T23T,ZNF208:NM_001329972:exon2:c.T69A:p.T23T,ZNF208:NM_001329973:exon2:c.T69A:p.T23T,ZNF208:NM_001329974:exon2:c.T69A:p.T23T,ZNF208:NM_007153:exon2:c.T69A:p.T23T	0.0021	0.0016	.	.
chr19	57803539	G	A	rs117192179	5	exonic	ZNF460	nonsynonymous SNV	ZNF460:NM_001330622:exon3:c.G1507A:p.A503T,ZNF460:NM_006635:exon3:c.G1630A:p.A544T	0.0027	0.0325	0.00678914	0.043935
chr19	43349319	G	T	rs116851699	5	ncRNA_exonic	PSG10P	.	.	.	.	0.00499201	.
chr19	41355849	A	G	rs2302990	8	exonic	CYP2A6	synonymous SNV	CYP2A6:NM_000762:exon2:c.T217C:p.L73L	0.0032	0.0049	.	.
chr19	21567595	A	C	.	16	ncRNA_exonic	ZNF738	.	.	.	.	.	.
chr19	55175016	A	G	.	16	exonic	LILRB4	nonsynonymous SNV	LILRB4:NM_001278426:exon2:c.A61G:p.M21V,LILRB4:NM_001278427:exon2:c.A61G:p.M21V,LILRB4:NM_001278428:exon2:c.A61G:p.M21V,LILRB4:NM_001278430:exon2:c.A61G:p.M21V	0.0001	0.0001	.	.
chr2	100623151	C	T	rs150140967	3	exonic	AFF3	synonymous SNV	AFF3:NM_001025108:exon6:c.G891A:p.P297P,AFF3:NM_002285:exon6:c.G816A:p.P272P	0.0019	0.0223	0.00399361	0.029232
chr2	111415139	T	C	rs36109304	3	exonic	BUB1	nonsynonymous SNV	BUB1:NM_001278616:exon13:c.A1540G:p.N514D,BUB1:NM_001278617:exon14:c.A1600G:p.N534D,BUB1:NM_004336:exon14:c.A1600G:p.N534D	0.0004	0.0051	0.000798722	0.005422
chr2	133015408	C	G	rs76386964	3	ncRNA_exonic	ANKRD30BL	.	.	.	.	.	0.038582
chr2	149544086	T	C	rs117521189	3	UTR3	EPC2	.	.	.	.	0.0185703	0.02393
chr2	179441831	A	G	rs12615797	3	exonic	TTN	synonymous SNV	TTN:NM_003319:exon152:c.T42036C:p.L14012L,TTN:NM_133432:exon153:c.T42411C:p.L14137L,TTN:NM_133437:exon153:c.T42612C:p.L14204L,TTN:NM_133378:exon273:c.T61527C:p.L20509L,TTN:NM_001256850:exon274:c.T64308C:p.L21436L,TTN:NM_001267550:exon324:c.T69231C:p.L23077L	0.0012	0.0176	0.00319489	0.016808
chr2	186672480	C	T	rs138135058	3	exonic	FSIP2	synonymous SNV	FSIP2:NM_173651:exon17:c.C18447T:p.I6149I	0.0025	0.0089	0.00179712	0.007933
chr2	196762444	T	C	rs139274808	3	exonic	DNAH7	nonsynonymous SNV	DNAH7:NM_018897:exon29:c.A4594G:p.I1532V	0.0053	0.0137	0.0117812	0.014962
chr2	206481895	T	C	rs138791103	3	UTR3	PARD3B	.	.	.	.	0.0091853	0.029347
chr2	206893042	G	A	rs75444615	3	exonic	INO80D	nonsynonymous SNV	INO80D:NM_017759:exon6:c.C1091T:p.A364V	0.0036	0.0229	0.00399361	0.017236
chr2	21236085	C	T	rs13306187	3	exonic	APOB	nonsynonymous SNV	APOB:NM_000384:exon25:c.G4163A:p.R1388H	0.0019	0.0246	0.00399361	0.020568
chr2	219082200	C	T	rs144937426	3	exonic	ARPC2	synonymous SNV	ARPC2:NM_005731:exon1:c.C7T:p.L3L,ARPC2:NM_152862:exon2:c.C7T:p.L3L	0.0085	0.0209	0.00838658	0.022204
chr2	223423653	A	G	rs76841138	3	UTR3	SGPP2	.	.	0.0186	0.0022	0.0273562	0.003256
chr2	223488419	G	T	rs143154293	3	exonic	FARSB	synonymous SNV	FARSB:NM_005687:exon13:c.C1201A:p.R401R	0.0024	0.0018	0.00359425	0.003544
chr2	223504326	T	C	rs138484554	3	exonic	FARSB	nonsynonymous SNV	FARSB:NM_005687:exon5:c.A428G:p.Q143R	0.0024	0.0014	0.00359425	0.003355
chr2	38201357	G	A	rs77064336	3	exonic	RMDN2	synonymous SNV	RMDN2:NM_001170793:exon2:c.G192A:p.K64K,RMDN2:NM_001170791:exon3:c.G627A:p.K209K,RMDN2:NM_001170792:exon3:c.G627A:p.K209K,RMDN2:NM_001322211:exon3:c.G627A:p.K209K,RMDN2:NM_001322212:exon3:c.G627A:p.K209K,RMDN2:NM_144713:exon3:c.G1161A:p.K387K	0.0027	0.0346	0.0127796	0.035524
chr2	55445061	G	A	rs151203280	3	exonic	CLHC1	nonsynonymous SNV	CLHC1:NM_152385:exon4:c.C251T:p.T84I	0.0042	0.0093	0.00499201	0.00628
chr2	72360331	G	A	rs138478634	3	exonic	CYP26B1	nonsynonymous SNV	CYP26B1:NM_001277742:exon4:c.C742T:p.R248W,CYP26B1:NM_019885:exon5:c.C967T:p.R323W	0.0018	0.0229	0.00259585	0.015445
chr2	74785750	C	T	rs141387382	3	UTR3	M1AP	.	.	.	.	0.000798722	0.010633
chr2	11922611	G	A	rs370978470	3	exonic	LPIN1	synonymous SNV	LPIN1:NM_001349201:exon7:c.G1134A:p.T378T,LPIN1:NM_145693:exon7:c.G1134A:p.T378T,LPIN1:NM_001261427:exon8:c.G1152A:p.T384T,LPIN1:NM_001349199:exon8:c.G1134A:p.T378T,LPIN1:NM_001349200:exon8:c.G1134A:p.T378T,LPIN1:NM_001349203:exon8:c.G1239A:p.T413T,LPIN1:NM_001349206:exon8:c.G1242A:p.T414T,LPIN1:NM_001349207:exon8:c.G1332A:p.T444T,LPIN1:NM_001349208:exon8:c.G1281A:p.T427T,LPIN1:NM_001261428:exon9…	0.0003	0.0044	.	.
chr2	132914629	C	A	.	3	ncRNA_exonic	ANKRD30BL	.	.	.	.	.	.
chr2	228846564	C	G	rs61755300	3	exonic	SPHKAP	nonsynonymous SNV	SPHKAP:NM_030623:exon11:c.G4885C:p.V1629L,SPHKAP:NM_001142644:exon12:c.G4972C:p.V1658L	0.0081	0.0077	0.00459265	.
chr2	43451359	C	G	rs146079842	3	UTR3	ZFP36L2	.	.	.	.	0.00219649	.
chr2	55276902	T	C	rs185564856	3	exonic	RTN4	nonsynonymous SNV	RTN4:NM_020532:exon1:c.A535G:p.R179G,RTN4:NM_153828:exon1:c.A535G:p.R179G,RTN4:NM_207520:exon1:c.A535G:p.R179G	0.0017	0.0191	0.00119808	.
chr2	60983586	C	G	rs201926751	3	UTR5	PAPOLG	.	.	0.0002	0.0031	0.000199681	.
chr2	96521154	C	G	rs77972623	3	exonic	ANKRD36C	nonsynonymous SNV	ANKRD36C:NM_001310154:exon84:c.G5953C:p.D1985H	0.0207	0.0384	.	.
chr2	158162327	G	A	rs143632617	4	exonic	GALNT5	nonsynonymous SNV	GALNT5:NM_014568:exon8:c.G2506A:p.D836N,GALNT5:NM_001329868:exon9:c.G1096A:p.D366N	0.0011	0.0143	0.00419329	0.01472
chr2	160112856	A	G	rs78460202	4	exonic	WDSUB1	nonsynonymous SNV	WDSUB1:NM_001330276:exon4:c.T614C:p.F205S,WDSUB1:NM_001307994:exon5:c.T707C:p.F236S,WDSUB1:NM_001330279:exon8:c.T476C:p.F159S,WDSUB1:NM_001330280:exon8:c.T269C:p.F90S,WDSUB1:NM_001128212:exon9:c.T983C:p.F328S,WDSUB1:NM_001128213:exon9:c.T983C:p.F328S,WDSUB1:NM_001330274:exon9:c.T983C:p.F328S,WDSUB1:NM_001330277:exon9:c.T722C:p.F241S,WDSUB1:NM_001330278:exon9:c.T983C:p.F328S,WDSUB1:NM_152528:exon9…	0.0017	0.023	0.00459265	0.023077
chr2	187511466	A	G	rs3738918	4	exonic	ITGAV	nonsynonymous SNV	ITGAV:NM_001145000:exon11:c.A1105G:p.I369V,ITGAV:NM_001144999:exon13:c.A1075G:p.I359V,ITGAV:NM_002210:exon13:c.A1213G:p.I405V	0.0218	0.0322	0.0427316	0.030959
chr2	187543302	G	A	rs7556971	4	UTR3	ITGAV	.	.	.	.	0.0295527	0.027987
chr2	228560645	T	C	rs117864472	4	exonic	SLC19A3	nonsynonymous SNV	SLC19A3:NM_025243:exon4:c.A1132G:p.I378V	0.002	0.0259	0.00379393	0.02919
chr2	228567017	A	T	rs141093593	4	exonic	SLC19A3	synonymous SNV	SLC19A3:NM_025243:exon2:c.T18A:p.T6T	0.0017	0.0224	0.00319489	0.021057
chr2	234255647	C	T	rs78338185	4	UTR3	SAG	.	.	.	.	0.0209665	0.013793
chr2	234663722	T	C	rs28900391	4	ncRNA_exonic	LOC100286922	.	.	0.023	0.0288	0.0291534	0.032671
chr2	7018021	G	A	rs2305256	4	exonic	RSAD2	synonymous SNV	RSAD2:NM_080657:exon1:c.G90A:p.P30P	0.0051	0.0213	0.0081869	0.028911
chr2	73868480	T	G	rs117579981	4	exonic	NAT8	synonymous SNV	NAT8:NM_003960:exon2:c.A276C:p.T92T	0.0021	0.0253	0.0061901	0.035122
chr2	132290441	G	A	rs76069883	4	exonic	CCDC74A	nonsynonymous SNV	CCDC74A:NM_001258305:exon5:c.G688A:p.G230S,CCDC74A:NM_001349045:exon5:c.G616A:p.G206S,CCDC74A:NM_001349046:exon5:c.G490A:p.G164S,CCDC74A:NM_001258304:exon6:c.G872A:p.R291Q,CCDC74A:NM_001258306:exon6:c.G683A:p.R228Q,CCDC74A:NM_001349041:exon6:c.G760A:p.G254S,CCDC74A:NM_001349042:exon6:c.G1007A:p.R336Q,CCDC74A:NM_001349043:exon6:c.G809A:p.R270Q,CCDC74A:NM_001349044:exon6:c.G688A:p.G230S,CCDC74A:NM_…	0.014	0.0166	.	.
chr2	133015283	G	C	.	4	ncRNA_exonic	ANKRD30BL	.	.	.	.	.	.
chr2	47168774	C	G	rs144050892	4	exonic	MCFD2;TTC7A	nonsynonymous SNV	MCFD2:NM_001171511:exon1:c.G29C:p.S10T,TTC7A:NM_001288951:exon1:c.C94G:p.L32V,TTC7A:NM_020458:exon1:c.C94G:p.L32V	0.0023	0.044	0.00678914	.
chr2	97830036	G	A	rs202135818	4	exonic	ANKRD36	synonymous SNV	ANKRD36:NM_001164315:exon19:c.G1446A:p.P482P	0.0009	0	.	.
chr2	97858622	C	A	rs201600563	4	exonic	ANKRD36	nonsynonymous SNV	ANKRD36:NM_001164315:exon37:c.C2375A:p.T792K	0.0014	0.0102	.	.
chr2	211300993	G	A	rs141302000	5	exonic	LANCL1	synonymous SNV	LANCL1:NM_001136574:exon8:c.C997T:p.L333L,LANCL1:NM_001136575:exon8:c.C997T:p.L333L,LANCL1:NM_006055:exon8:c.C997T:p.L333L	0.0016	0.0219	0.00179712	0.029557
chr2	242811915	C	T	rs191692816	5	exonic	RTP5	nonsynonymous SNV	RTP5:NM_173821:exon1:c.C7T:p.R3W	0.0038	0.0263	0.00239617	0.017149
chr2	85982017	G	C	rs76354978	5	exonic	ATOH8	synonymous SNV	ATOH8:NM_032827:exon1:c.G705C:p.A235A	0.0062	0.0262	0.00519169	0.029584
chr2	133015398	G	A	rs76329081	5	ncRNA_exonic	ANKRD30BL	.	.	.	.	.	.
chr2	79385823	T	G	rs201139260	5	exonic	REG3A	nonsynonymous SNV	REG3A:NM_138938:exon2:c.A149C:p.H50P,REG3A:NM_002580:exon3:c.A149C:p.H50P,REG3A:NM_138937:exon3:c.A149C:p.H50P	0.0086	0.0052	.	.
chr2	114341280	G	A	rs112263796	6	ncRNA_exonic	WASH2P	.	.	.	.	.	.
chr2	89082373	G	A	rs140000456	6	ncRNA_exonic	ANKRD36BP2	.	.	.	.	.	.
chr2	97749417	C	T	rs140620633	10	UTR3	FAHD2B	.	.	.	.	.	.
chr2	130832873	G	A	rs62165872	18	exonic	POTEF	synonymous SNV	POTEF:NM_001099771:exon17:c.C2172T:p.D724D	0.0002	0	0.0259585	.
chr20	3018782	G	A	rs6138987	3	UTR3	PTPRA	.	.	0.0217	0.0473	0.0349441	0.043618
chr20	31625415	C	T	rs77537428	3	exonic	BPIFB6	synonymous SNV	BPIFB6:NM_174897:exon8:c.C717T:p.A239A	0.002	0.0278	0.00559105	0.026125
chr20	31680288	G	A	rs139946022	3	exonic	BPIFB4	nonsynonymous SNV	BPIFB4:NM_182519:exon9:c.G1168A:p.G390R	0.0042	0.024	0.00539137	0.01877
chr20	34025843	C	T	rs73094730	3	UTR5	GDF5	.	.	.	.	0.0109824	0.012368
chr20	34064384	G	A	rs116246408	3	exonic	CEP250	synonymous SNV	CEP250:NM_007186:exon16:c.G1827A:p.A609A	0.0017	0.023	0.00479233	0.021501
chr20	40033119	C	G	rs80216136	3	UTR3	CHD6	.	.	.	.	0.0195687	0.010906
chr20	40045231	G	C	rs3817893	3	exonic	CHD6	nonsynonymous SNV	CHD6:NM_032221:exon33:c.C6483G:p.H2161Q	0.0252	0.0225	0.0351438	0.011227
chr20	40049586	T	C	rs41278114	3	exonic	CHD6	nonsynonymous SNV	CHD6:NM_032221:exon31:c.A5689G:p.T1897A	0.0177	0.0224	0.0195687	0.013656
chr20	40049873	T	C	rs56144026	3	exonic	CHD6	nonsynonymous SNV	CHD6:NM_032221:exon31:c.A5402G:p.N1801S	0.0178	0.0224	0.0195687	0.011977
chr20	40162062	G	C	rs61753666	3	exonic	CHD6	nonsynonymous SNV	CHD6:NM_032221:exon3:c.C181G:p.L61V	0.0159	0.0162	0.0151757	0.007869
chr20	49626387	G	A	rs191904569	3	exonic	KCNG1	synonymous SNV	KCNG1:NM_002237:exon2:c.C489T:p.G163G	0.0001	0.0015	0.000998403	0.003107
chr20	50290850	G	A	rs117698151	3	exonic	ATP9A	synonymous SNV	ATP9A:NM_006045:exon11:c.C879T:p.I293I	0.0014	0.0163	0.00399361	0.022813
chr20	61432426	C	T	rs41298350	3	ncRNA_exonic	OGFR-AS1	.	.	.	.	0.0129792	0.015936
chr20	61443716	G	A	rs41309371	3	exonic	OGFR	nonsynonymous SNV	OGFR:NM_007346:exon7:c.G749A:p.R250Q	0.0339	0.0367	0.0153754	0.019857
chr20	61444523	C	T	rs116876380	3	exonic	OGFR	nonsynonymous SNV	OGFR:NM_007346:exon7:c.C1556T:p.S519L	0.0229	0.0222	0.0135783	0.019445
chr20	62191410	T	C	rs114036943	3	exonic	HELZ2	nonsynonymous SNV	HELZ2:NM_033405:exon13:c.A5989G:p.T1997A,HELZ2:NM_001037335:exon19:c.A7696G:p.T2566A	0.0015	0.0221	0.00359425	0.008329
chr20	29653187	C	G	rs113447373	3	ncRNA_exonic	FRG1BP	.	.	.	.	.	.
chr20	40050314	G	A	rs41278118	3	exonic	CHD6	nonsynonymous SNV	CHD6:NM_032221:exon31:c.C4961T:p.S1654F	0.0171	0.016	0.0165735	.
chr20	37400515	T	A	rs6128953	4	UTR3	ACTR5	.	.	.	.	0.0315495	0.046413
chr20	44441237	C	T	rs75169454	4	UTR5	UBE2C	.	.	.	.	0.00579073	0.029708
chr20	61451333	G	A	rs142639450	4	exonic	COL9A3	nonsynonymous SNV	COL9A3:NM_001853:exon5:c.G308A:p.R103Q	0.0146	0.0212	0.0145767	0.0217
chr20	25828998	G	A	.	4	ncRNA_exonic	LOC101926935	.	.	.	.	.	.
chr20	3102610	A	G	rs141492603	5	exonic	UBOX5	synonymous SNV	UBOX5:NM_001267584:exon3:c.T675C:p.A225A,UBOX5:NM_014948:exon3:c.T675C:p.A225A,UBOX5:NM_199415:exon3:c.T675C:p.A225A	0.0023	0.0297	0.00459265	0.035756
chr20	33874346	C	G	rs149859726	5	exonic	FAM83C	nonsynonymous SNV	FAM83C:NM_178468:exon4:c.G2236C:p.E746Q	0.0023	0.0299	0.00758786	0.028135
chr20	25829008	C	A	.	6	ncRNA_exonic	LOC101926935	.	.	.	.	.	.
chr20	29652471	A	G	rs75596797	14	ncRNA_exonic	FRG1BP	.	.	.	.	.	.
chr21	35893486	G	A	rs548331440	3	UTR3	RCAN1	.	.	.	.	0.00239617	0.012333
chr21	45994926	G	A	rs192615079	3	UTR3	KRTAP10-4	.	.	.	.	0.00379393	0.01204
chr21	10934956	A	G	.	3	exonic	TPTE	synonymous SNV	TPTE:NM_001290224:exon10:c.T423C:p.Y141Y,TPTE:NM_199260:exon13:c.T723C:p.Y241Y,TPTE:NM_199259:exon14:c.T783C:p.Y261Y,TPTE:NM_199261:exon15:c.T837C:p.Y279Y	0.002	0.0254	.	.
chr21	15281981	C	A	rs28499148	3	ncRNA_exonic	LOC110091776	.	.	.	.	0.0401358	.
chr21	33032000	T	C	rs377427683	3	UTR5	SOD1	.	.	.	.	0.00239617	.
chr21	45971162	C	T	rs199922020	3	exonic	KRTAP10-2	synonymous SNV	KRTAP10-2:NM_198693:exon1:c.G180A:p.A60A	0.0101	0.0073	.	.
chr21	45993675	G	A	rs9976062	3	exonic	KRTAP10-4	nonsynonymous SNV	KRTAP10-4:NM_198687:exon1:c.G40A:p.V14I	0.0092	0.0134	0.0249601	.
chr21	45994061	G	A	rs202190077	3	exonic	KRTAP10-4	synonymous SNV	KRTAP10-4:NM_198687:exon1:c.G426A:p.Q142Q	0.0011	0.0099	0.00359425	.
chr21	43327814	G	A	rs3746905	4	exonic	C2CD2	synonymous SNV	C2CD2:NM_199050:exon8:c.C633T:p.S211S,C2CD2:NM_015500:exon9:c.C1098T:p.S366S	0.0026	0.0331	0.00439297	0.018583
chr22	26118500	T	C	rs3747127	3	UTR3	GRK3	.	.	.	.	0.00499201	0.036462
chr22	26706697	G	A	rs117917851	3	exonic	SEZ6L	nonsynonymous SNV	SEZ6L:NM_001184773:exon7:c.G1576A:p.E526K,SEZ6L:NM_001184774:exon7:c.G1576A:p.E526K,SEZ6L:NM_001184775:exon7:c.G1576A:p.E526K,SEZ6L:NM_001184776:exon7:c.G1576A:p.E526K,SEZ6L:NM_001184777:exon7:c.G1576A:p.E526K,SEZ6L:NM_021115:exon7:c.G1576A:p.E526K	0.0024	0.0202	0.00359425	0.022625
chr22	26839103	T	C	rs180855742	3	exonic	ASPHD2	synonymous SNV	ASPHD2:NM_020437:exon4:c.T1041C:p.D347D	0.002	0.0263	0.00359425	0.018963
chr22	28378998	G	A	rs17482652	3	exonic	TTC28	synonymous SNV	TTC28:NM_001145418:exon23:c.C6657T:p.L2219L	0.0192	0.008	0.0139776	0.005226
chr22	28394985	C	T	rs75173815	3	exonic	TTC28	synonymous SNV	TTC28:NM_001145418:exon16:c.G4662A:p.S1554S	0.0206	0.0065	0.014976	0.007605
chr22	30769572	C	T	rs143281440	3	ncRNA_exonic	KIAA1656	.	.	0.0005	0.0125	0.000798722	0.019361
chr22	38470938	C	T	rs149474436	3	exonic	PICK1	synonymous SNV	PICK1:NM_001039583:exon13:c.C1047T:p.Y349Y,PICK1:NM_001039584:exon13:c.C1047T:p.Y349Y,PICK1:NM_012407:exon13:c.C1047T:p.Y349Y	0.0055	0.0402	0.0127796	0.037938
chr22	41173256	C	T	rs147363442	3	exonic	SLC25A17	synonymous SNV	SLC25A17:NM_001282727:exon4:c.G354A:p.R118R,SLC25A17:NM_006358:exon6:c.G573A:p.R191R,SLC25A17:NM_001282726:exon7:c.G462A:p.R154R	0.0019	0.0256	0.00678914	0.027075
chr22	48021271	A	G	rs147884604	3	ncRNA_exonic	LINC00898	.	.	.	.	0.000599042	0.00715
chr22	22312476	T	C	rs867116	3	UTR3	TOP3B	.	.	.	.	.	.
chr22	22664153	G	A	rs76768846	3	ncRNA_exonic	BMS1P20	.	.	.	.	.	.
chr22	28379058	C	T	rs5762431	4	exonic	TTC28	synonymous SNV	TTC28:NM_001145418:exon23:c.G6597A:p.A2199A	0.0014	0.0273	0.00778754	0.035503
chr22	37335205	G	A	rs118138206	4	UTR3	CSF2RB	.	.	0.0021	0.0227	0.00579073	0.037373
chr22	50898563	C	T	rs201348990	4	exonic	SBF1	synonymous SNV	SBF1:NM_002972:exon26:c.G3309A:p.T1103T	0.0008	0.0108	0.00119808	0.002854
chr22	51176664	A	G	rs145373249	4	exonic	ACR	nonsynonymous SNV	ACR:NM_001097:exon1:c.A1G:p.M1V	0.0017	0.023	0.00439297	0.021914
chr22	24340650	G	T	rs202109818	4	ncRNA_exonic	GSTTP1	.	.	.	.	.	.
chr22	50726459	C	T	rs192965378	5	exonic	PLXNB2	nonsynonymous SNV	PLXNB2:NM_012401:exon6:c.G1388A:p.R463Q	0.0006	0.0138	0.00259585	0.016061
chr3	101404761	A	G	rs148551888	3	exonic	RPL24	synonymous SNV	RPL24:NM_000986:exon3:c.T93C:p.F31F	0.0057	0.0291	0.0071885	0.03436
chr3	112991397	A	C	rs189847375	3	exonic	BOC	nonsynonymous SNV	BOC:NM_001301861:exon7:c.A808C:p.S270R,BOC:NM_033254:exon7:c.A808C:p.S270R	0.0011	0.0153	0.00199681	0.019948
chr3	125166662	T	C	rs75422552	3	exonic	SNX4	synonymous SNV	SNX4:NM_003794:exon14:c.A1314G:p.Q438Q	0.0023	0.0315	0.00399361	0.0202
chr3	12977856	G	A	rs190867803	3	exonic	IQSEC1	synonymous SNV	IQSEC1:NM_001134382:exon3:c.C660T:p.D220D,IQSEC1:NM_001330619:exon3:c.C336T:p.D112D,IQSEC1:NM_014869:exon3:c.C702T:p.D234D	0.0007	0.0086	0.000798722	0.010969
chr3	151166397	T	C	rs78861718	3	exonic	IGSF10	nonsynonymous SNV	IGSF10:NM_178822:exon4:c.A1372G:p.I458V	0.001	0.0132	0.00319489	0.008469
chr3	38355278	C	T	rs72551367	3	exonic	SLC22A14	synonymous SNV	SLC22A14:NM_004803:exon7:c.C1224T:p.S408S,SLC22A14:NM_001320033:exon8:c.C1224T:p.S408S	0.0026	0.0356	0.00579073	0.03437
chr3	44692679	C	T	rs143301932	3	exonic	ZNF35	synonymous SNV	ZNF35:NM_003420:exon2:c.C120T:p.S40S	0.0019	0.019	0.00698882	0.008292
chr3	46244920	A	G	rs137916685	3	exonic	CCR1	synonymous SNV	CCR1:NM_001295:exon2:c.T885C:p.C295C	0.0009	0.0125	0.00219649	0.011081
chr3	46450429	C	A	rs145501356	3	exonic	CCRL2	nonsynonymous SNV	CCRL2:NM_001130910:exon2:c.C895A:p.L299I,CCRL2:NM_003965:exon2:c.C859A:p.L287I	0.0007	0.0089	0.00139776	0.009109
chr3	49395766	G	A	rs144677609	3	UTR5	GPX1	.	.	.	.	0.00119808	0.007292
chr3	50099500	A	G	rs78565722	3	exonic	RBM6	nonsynonymous SNV	RBM6:NM_001167582:exon11:c.A979G:p.K327E,RBM6:NM_001349194:exon12:c.A1003G:p.K335E,RBM6:NM_001349190:exon13:c.A979G:p.K327E,RBM6:NM_001349191:exon14:c.A979G:p.K327E,RBM6:NM_005777:exon15:c.A2545G:p.K849E,RBM6:NM_001349193:exon16:c.A979G:p.K327E,RBM6:NM_001349192:exon17:c.A979G:p.K327E	0.001	0.0113	0.00299521	0.01161
chr3	64582647	G	A	rs150397612	3	exonic	ADAMTS9	synonymous SNV	ADAMTS9:NM_001318781:exon26:c.C3954T:p.G1318G,ADAMTS9:NM_182920:exon27:c.C4038T:p.G1346G	0.0073	0.0367	0.0127796	0.037248
chr3	7348332	G	A	rs78137319	3	exonic	GRM7	synonymous SNV	GRM7:NM_000844:exon4:c.G1026A:p.T342T,GRM7:NM_181874:exon4:c.G1026A:p.T342T	0.0009	0.0111	0.00279553	0.014379
chr3	97365124	G	A	rs145845838	3	exonic	EPHA6	synonymous SNV	EPHA6:NM_001278300:exon12:c.G1122A:p.K374K	0.0006	0.0366	0.00399361	0.02901
chr3	101431527	A	G	rs117958871	3	ncRNA_exonic	PDCL3P4	.	.	.	.	0.00159744	.
chr3	195511177	G	C	.	3	exonic	MUC4	nonsynonymous SNV	MUC4:NM_018406:exon2:c.C7274G:p.A2425G	0.0007	0.0163	.	.
chr3	195511369	A	G	rs9755674	3	exonic	MUC4	nonsynonymous SNV	MUC4:NM_018406:exon2:c.T7082C:p.V2361A	0.0087	0.0123	0.0161741	.
chr3	195997345	C	G	rs142952629	3	exonic	PCYT1A	nonsynonymous SNV	PCYT1A:NM_001312673:exon2:c.G58C:p.G20R,PCYT1A:NM_005017:exon3:c.G58C:p.G20R	0.001	0.0143	0.00359425	.
chr3	75790880	A	G	rs75138373	3	exonic	ZNF717	nonsynonymous SNV	ZNF717:NM_001128223:exon3:c.T65C:p.V22A,ZNF717:NM_001290208:exon3:c.T65C:p.V22A,ZNF717:NM_001290210:exon3:c.T65C:p.V22A,ZNF717:NM_001324027:exon3:c.T65C:p.V22A,ZNF717:NM_001324028:exon3:c.T44C:p.V15A,ZNF717:NM_001324026:exon4:c.T65C:p.V22A	0.0231	0.0125	.	.
chr3	111312305	T	C	rs7612391	4	UTR3	ZBED2	.	.	.	.	0.0449281	0.020681
chr3	51812691	T	C	rs60093028	4	exonic	IQCF6	nonsynonymous SNV	IQCF6:NM_001143833:exon2:c.A272G:p.Y91C	0.0174	0.0147	0.0489217	0.019602
chr3	52188409	A	T	rs188657915	4	UTR5	POC1A	.	.	0.003	0.04	0.00519169	0.032324
chr3	9506285	T	C	rs117354149	4	exonic	SETD5	nonsynonymous SNV	SETD5:NM_001080517:exon18:c.T2653C:p.Y885H,SETD5:NM_001292043:exon20:c.T2359C:p.Y787H,SETD5:NM_001349451:exon21:c.T2359C:p.Y787H	0.0023	0.0286	0.00519169	0.019906
chr3	195509071	G	T	.	4	exonic	MUC4	nonsynonymous SNV	MUC4:NM_018406:exon2:c.C9380A:p.S3127Y	0.001	0.0032	.	.
chr3	38105366	C	G	rs117013868	5	exonic	DLEC1	nonsynonymous SNV	DLEC1:NM_001321153:exon6:c.C1129G:p.P377A,DLEC1:NM_007335:exon6:c.C1129G:p.P377A,DLEC1:NM_007337:exon6:c.C1129G:p.P377A	0.0035	0.0477	0.0109824	0.039337
chr3	49293845	A	G	rs75642581	5	exonic	CCDC36	synonymous SNV	CCDC36:NM_001135197:exon8:c.A915G:p.A305A,CCDC36:NM_178173:exon10:c.A915G:p.A305A	0.0046	0.0169	0.00459265	0.012439
chr3	49690620	C	T	rs74603066	5	exonic	BSN	nonsynonymous SNV	BSN:NM_003458:exon5:c.C3631T:p.P1211S	0.0047	0.0174	0.00439297	0.012089
chr3	49758063	G	A	rs77599182	5	exonic	RNF123	nonsynonymous SNV	RNF123:NM_022064:exon36:c.G3620A:p.R1207Q	0.0046	0.0164	0.00439297	0.012739
chr3	195507077	G	A	rs76343663	5	exonic	MUC4	nonsynonymous SNV	MUC4:NM_018406:exon2:c.C11374T:p.P3792S	0.0006	0.0016	.	.
chr3	50264608	A	C	rs191549028	5	exonic	GNAI2	nonsynonymous SNV	GNAI2:NM_001282620:exon1:c.A53C:p.H18P	0.0002	0	0.000998403	.
chr3	45152071	C	T	rs12634943	6	exonic	CDCP1	synonymous SNV	CDCP1:NM_022842:exon4:c.G918A:p.A306A,CDCP1:NM_178181:exon4:c.G918A:p.A306A	0.0045	0.032	0.0139776	0.026095
chr3	195505886	C	G	rs373784830	6	exonic	MUC4	nonsynonymous SNV	MUC4:NM_018406:exon2:c.G12565C:p.D4189H	0.0005	0	0.00119808	.
chr3	195509717	G	T	rs201054395	6	exonic	MUC4	nonsynonymous SNV	MUC4:NM_018406:exon2:c.C8734A:p.P2912T	0.0004	0	.	.
chr4	1020644	T	C	rs118095428	3	UTR3	FGFRL1	.	.	0.0011	0.0253	0.00179712	0.01909
chr4	113352682	C	T	rs35389530	3	exonic	ALPK1	nonsynonymous SNV	ALPK1:NM_001253884:exon10:c.C1745T:p.P582L,ALPK1:NM_001102406:exon11:c.C1979T:p.P660L,ALPK1:NM_025144:exon11:c.C1979T:p.P660L	0.0017	0.0229	0.00339457	0.025974
chr4	169911458	G	A	rs80133417	3	exonic	CBR4	nonsynonymous SNV	CBR4:NM_032783:exon5:c.C557T:p.T186M	0.0057	0.0141	0.00559105	0.016781
chr4	3319261	G	A	rs79272852	3	exonic	RGS12	nonsynonymous SNV	RGS12:NM_002926:exon2:c.G1364A:p.S455N,RGS12:NM_198229:exon2:c.G1364A:p.S455N	0.0071	0.0287	0.0245607	0.023779
chr4	40122958	C	T	rs183255501	3	exonic	N4BP2	nonsynonymous SNV	N4BP2:NM_018177:exon9:c.C3227T:p.T1076M,N4BP2:NM_001318359:exon10:c.C2987T:p.T996M	0.0005	0.0059	0.000399361	0.005695
chr4	520908	C	A	rs117059276	3	exonic	PIGG	nonsynonymous SNV	PIGG:NM_001289052:exon8:c.C1751A:p.S584Y,PIGG:NM_001345988:exon9:c.C1121A:p.S374Y,PIGG:NM_001127178:exon10:c.C2150A:p.S717Y,PIGG:NM_001289051:exon10:c.C1883A:p.S628Y,PIGG:NM_001345986:exon10:c.C1883A:p.S628Y,PIGG:NM_001345987:exon10:c.C1859A:p.S620Y,PIGG:NM_001345991:exon10:c.C617A:p.S206Y,PIGG:NM_017733:exon10:c.C2126A:p.S709Y,PIGG:NM_001345990:exon11:c.C617A:p.S206Y,PIGG:NM_001345994:exon11:c.C…	0.0019	0.0263	0.00399361	0.019857
chr4	6279223	A	G	rs142651446	3	exonic	WFS1	nonsynonymous SNV	WFS1:NM_001145853:exon2:c.A41G:p.Q14R,WFS1:NM_006005:exon2:c.A41G:p.Q14R	0.0015	0.0248	0.00279553	0.012564
chr4	66231686	C	T	rs36050417	3	exonic	EPHA5	nonsynonymous SNV	EPHA5:NM_001281766:exon10:c.G1951A:p.A651T,EPHA5:NM_182472:exon10:c.G1948A:p.A650T,EPHA5:NM_001281765:exon11:c.G2017A:p.A673T,EPHA5:NM_001281767:exon11:c.G2017A:p.A673T,EPHA5:NM_001318761:exon11:c.G1810A:p.A604T,EPHA5:NM_004439:exon11:c.G2014A:p.A672T	0.0239	0.0379	0.0213658	0.039686
chr4	676591	C	T	rs187312561	3	exonic	MFSD7	nonsynonymous SNV	MFSD7:NM_001294342:exon7:c.G886A:p.E296K,MFSD7:NM_001294341:exon9:c.G1243A:p.E415K,MFSD7:NM_032219:exon9:c.G1240A:p.E414K	0.0012	0.0136	0.00139776	0.006501
chr4	103832687	T	C	rs369692318	3	exonic	SLC9B1	nonsynonymous SNV	SLC9B1:NM_001100874:exon8:c.A837G:p.I279M,SLC9B1:NM_139173:exon8:c.A837G:p.I279M	0.0298	0.0479	.	.
chr4	3578792	A	C	rs62275440	3	ncRNA_exonic	LINC00955	.	.	.	.	.	.
chr4	68919659	G	T	rs147233496	3	exonic	TMPRSS11F	synonymous SNV	TMPRSS11F:NM_207407:exon10:c.C1285A:p.R429R	0.0008	0.0104	0.00119808	.
chr4	120327601	G	A	rs181907115	4	ncRNA_exonic	LINC01061	.	.	.	.	0.0113818	.
chr4	103826685	T	A	rs77618489	12	exonic	SLC9B1	stopgain	SLC9B1:NM_001100874:exon11:c.A1318T:p.K440X,SLC9B1:NM_139173:exon11:c.A1318T:p.K440X	.	.	.	.
chr5	109220192	G	A	rs118044835	3	ncRNA_exonic	LINC01848	.	.	0.0002	0	0.00159744	0.017886
chr5	127671232	G	A	rs2279582	3	exonic	FBN2	synonymous SNV	FBN2:NM_001999:exon29:c.C3762T:p.D1254D	0.007	0.0213	0.00678914	0.024756
chr5	139938337	G	A	rs143692635	3	exonic	APBB3	nonsynonymous SNV	APBB3:NM_006051:exon12:c.C1315T:p.R439C,APBB3:NM_133172:exon12:c.C1309T:p.R437C,APBB3:NM_133173:exon12:c.C1294T:p.R432C,APBB3:NM_133174:exon12:c.C1288T:p.R430C	0.0039	0.0239	0.00599042	0.025289
chr5	141020252	C	T	rs117127684	3	UTR3	FCHSD1;RELL2	.	.	0.0014	0.039	0.00678914	0.026525
chr5	154190810	T	C	rs80111507	3	exonic	LARP1	synonymous SNV	LARP1:NM_015315:exon17:c.T2616C:p.Y872Y	0.0045	0.0331	0.00539137	0.019171
chr5	179297268	G	A	rs72813746	3	exonic	TBC1D9B	synonymous SNV	TBC1D9B:NM_015043:exon16:c.C2712T:p.F904F,TBC1D9B:NM_198868:exon16:c.C2712T:p.F904F	0.0225	0.012	0.0171725	0.012688
chr5	179302921	C	T	rs61739270	3	exonic	TBC1D9B	synonymous SNV	TBC1D9B:NM_015043:exon11:c.G1899A:p.V633V,TBC1D9B:NM_198868:exon11:c.G1899A:p.V633V	0.0309	0.0158	0.0173722	0.012911
chr5	38451559	A	G	rs140968262	3	exonic	EGFLAM	nonsynonymous SNV	EGFLAM:NM_182801:exon3:c.A115G:p.S39G,EGFLAM:NM_182798:exon14:c.A1984G:p.S662G,EGFLAM:NM_152403:exon19:c.A2686G:p.S896G,EGFLAM:NM_001205301:exon20:c.A2710G:p.S904G	0.0016	0.0221	0.00519169	0.012522
chr5	60999961	A	G	rs74835233	3	UTR3	C5orf64	.	.	.	.	0.01877	0.014067
chr5	64103497	G	A	rs114060499	3	exonic	CWC27	stopgain	CWC27:NM_001297645:exon11:c.G1010A:p.W337X	0.0068	0.0253	0.0173722	0.010305
chr5	64103523	A	C	rs79763581	3	exonic	CWC27	nonsynonymous SNV	CWC27:NM_001297645:exon11:c.A1036C:p.S346R	0.0068	0.025	0.0173722	0.01007
chr5	68666912	C	T	rs11542278	3	UTR5	RAD17	.	.	.	.	0.0135783	0.016231
chr5	75991420	C	T	rs17681908	3	exonic	IQGAP2	nonsynonymous SNV	IQGAP2:NM_001285461:exon20:c.C2623T:p.R875W,IQGAP2:NM_001285462:exon20:c.C2623T:p.R875W,IQGAP2:NM_001285460:exon31:c.C3985T:p.R1329W,IQGAP2:NM_006633:exon32:c.C4135T:p.R1379W	0.0076	0.0354	0.0123802	0.033091
chr5	78964729	T	G	rs10514164	3	exonic	PAPD4	synonymous SNV	PAPD4:NM_001297745:exon11:c.T957G:p.P319P,PAPD4:NM_001114394:exon12:c.T1086G:p.P362P,PAPD4:NM_001349549:exon12:c.T1161G:p.P387P,PAPD4:NM_001349551:exon12:c.T1149G:p.P383P,PAPD4:NM_001114393:exon13:c.T1086G:p.P362P,PAPD4:NM_001297744:exon13:c.T1074G:p.P358P,PAPD4:NM_001349552:exon13:c.T1086G:p.P362P,PAPD4:NM_001349554:exon13:c.T1074G:p.P358P,PAPD4:NM_173797:exon13:c.T1086G:p.P362P,PAPD4:NM_0013495…	0.0379	0.0285	0.0453275	0.029133
chr5	94818236	C	T	rs140981366	3	exonic	TTC37	nonsynonymous SNV	TTC37:NM_014639:exon39:c.G4153A:p.V1385I	0.0008	0.0111	0.00159744	0.011135
chr5	140531272	A	G	rs139417417	3	exonic	PCDHB6	synonymous SNV	PCDHB6:NM_018939:exon1:c.A1434G:p.S478S,PCDHB6:NM_001303145:exon2:c.A1026G:p.S342S	0.0043	0.0102	0.00339457	.
chr5	140581363	G	T	rs61745619	3	exonic	PCDHB11	synonymous SNV	PCDHB11:NM_018931:exon1:c.G2016T:p.P672P	0.006	0.0117	0.00758786	.
chr5	54429252	G	A	rs200204975	3	exonic	CDC20B	stopgain	CDC20B:NM_001145734:exon6:c.C685T:p.R229X,CDC20B:NM_001170402:exon6:c.C685T:p.R229X,CDC20B:NM_152623:exon6:c.C685T:p.R229X	0.0004	0.0038	.	.
chr5	66479217	G	T	.	3	exonic	CD180	nonsynonymous SNV	CD180:NM_005582:exon3:c.C1454A:p.T485N	0.0001	0.0018	.	.
chr5	95224653	T	C	rs188188780	3	exonic	ELL2	synonymous SNV	ELL2:NM_012081:exon12:c.A1845G:p.E615E	0.0007	0.0094	0.00199681	.
chr5	130500976	G	C	rs28413187	4	UTR5	HINT1	.	.	.	.	0.00778754	0.020906
chr5	63256995	G	A	rs34118353	4	exonic	HTR1A	synonymous SNV	HTR1A:NM_000524:exon1:c.C552T:p.P184P	0.0196	0.0363	0.0253594	0.039426
chr5	140725635	G	A	rs201885897	4	exonic	PCDHGA3	nonsynonymous SNV	PCDHGA3:NM_018916:exon1:c.G2035A:p.E679K,PCDHGA3:NM_032011:exon1:c.G2035A:p.E679K	0.004	0.047	0.0119808	.
chr5	81601156	T	G	rs150276779	5	UTR5	ATP6AP1L	.	.	.	.	0.0113818	.
chr5	132200057	C	A	rs138136756	6	exonic	GDF9	nonsynonymous SNV	GDF9:NM_005260:exon1:c.G169T:p.D57Y	0.0019	0.0251	0.00439297	0.02867
chr5	167855743	A	G	rs79212989	6	exonic	WWC1	nonsynonymous SNV	WWC1:NM_001161661:exon13:c.A1951G:p.S651G,WWC1:NM_001161662:exon13:c.A1951G:p.S651G,WWC1:NM_015238:exon13:c.A1951G:p.S651G	0.0035	0.0373	0.0071885	0.025865
chr6	119669741	C	T	rs200812405	3	exonic	MAN1A1	nonsynonymous SNV	MAN1A1:NM_005907:exon2:c.G490A:p.D164N	0.0009	0.0111	0.00299521	0.011727
chr6	138655939	C	T	rs117285792	3	exonic	ARFGEF3	synonymous SNV	ARFGEF3:NM_020340:exon33:c.C5956T:p.L1986L	0.0101	0.0278	0.0123802	0.020397
chr6	149899981	T	C	rs184346776	3	exonic	GINM1	synonymous SNV	GINM1:NM_138785:exon4:c.T301C:p.L101L	0.0034	0.0469	0.00838658	0.029825
chr6	159210399	T	C	rs144581330	3	exonic	EZR	nonsynonymous SNV	EZR:NM_003379:exon2:c.A17G:p.N6S,EZR:NM_001111077:exon3:c.A17G:p.N6S	0.0016	0.0208	0.00399361	0.019559
chr6	159457034	T	C	rs148570036	3	exonic	TAGAP	nonsynonymous SNV	TAGAP:NM_001278733:exon6:c.A1832G:p.H611R,TAGAP:NM_152133:exon9:c.A1487G:p.H496R,TAGAP:NM_054114:exon10:c.A2021G:p.H674R	0.0028	0.0376	0.00738818	0.027112
chr6	24596112	A	T	rs117692893	3	exonic	KIAA0319	nonsynonymous SNV	KIAA0319:NM_001168376:exon2:c.T655A:p.S219T,KIAA0319:NM_001350404:exon2:c.T772A:p.S258T,KIAA0319:NM_001350406:exon2:c.T655A:p.S219T,KIAA0319:NM_001168375:exon3:c.T790A:p.S264T,KIAA0319:NM_001168377:exon3:c.T790A:p.S264T,KIAA0319:NM_001350403:exon3:c.T790A:p.S264T,KIAA0319:NM_001350405:exon3:c.T790A:p.S264T,KIAA0319:NM_001350407:exon3:c.T790A:p.S264T,KIAA0319:NM_001350408:exon3:c.T790A:p.S264T,KIA…	0.003	0.0285	0.00499201	0.028088
chr6	25081857	A	G	rs3812110	3	ncRNA_exonic	CMAHP	.	.	0.0026	0.0247	0.014976	0.025819
chr6	26478252	C	T	rs34104395	3	ncRNA_exonic	LOC285819	.	.	.	.	0.0375399	0.003921
chr6	27778097	C	T	rs2021835	3	exonic	HIST1H3H	synonymous SNV	HIST1H3H:NM_003536:exon1:c.C246T:p.D82D	0.0423	0.0082	0.0433307	0.003237
chr6	33652167	G	A	rs118044529	3	exonic	ITPR3	synonymous SNV	ITPR3:NM_002224:exon37:c.G4971A:p.S1657S	0.0048	0.0474	0.0121805	0.034114
chr6	46659717	A	G	rs138496704	3	exonic	TDRD6	synonymous SNV	TDRD6:NM_001010870:exon1:c.A3852G:p.S1284S,TDRD6:NM_001168359:exon1:c.A3852G:p.S1284S	0.001	0.0092	0.00239617	0.013059
chr6	47624394	C	T	rs183676004	3	UTR5	ADGRF2	.	.	.	.	0.000399361	0.005193
chr6	5042893	C	T	rs76562939	3	ncRNA_exonic	LYRM4-AS1	.	.	.	.	0.00179712	0.009057
chr6	56394455	C	T	rs186699708	3	exonic	DST	nonsynonymous SNV	DST:NM_015548:exon47:c.G9517A:p.D3173N,DST:NM_183380:exon57:c.G10495A:p.D3499N,DST:NM_001144770:exon58:c.G10615A:p.D3539N,DST:NM_001144769:exon60:c.G11029A:p.D3677N	0.0002	0.0022	0.000199681	0.003063
chr6	64004867	T	A	rs201641769	3	exonic	LGSN	synonymous SNV	LGSN:NM_001143940:exon2:c.A114T:p.P38P,LGSN:NM_016571:exon2:c.A114T:p.P38P	0.0005	0.0067	0.000998403	0.009239
chr6	84650310	A	G	rs78461347	3	exonic	CYB5R4	nonsynonymous SNV	CYB5R4:NM_016230:exon14:c.A1336G:p.K446E	0.0006	0.0059	0.00279553	0.006706
chr6	150239484	C	T	rs4870111	3	exonic	RAET1G	nonsynonymous SNV	RAET1G:NM_001001788:exon4:c.G668A:p.R223K	0.035	0.002	0.0265575	.
chr7	100247714	G	A	rs117341773	3	exonic	ACTL6B	synonymous SNV	ACTL6B:NM_016188:exon5:c.C414T:p.F138F	0.0018	0.0219	0.00539137	0.022423
chr7	100731925	C	T	rs117410666	3	exonic	TRIM56	synonymous SNV	TRIM56:NM_030961:exon3:c.C1332T:p.H444H	0.003	0.0236	0.00439297	0.019092
chr7	110764837	C	A	rs200733700	3	exonic	LRRN3	nonsynonymous SNV	LRRN3:NM_018334:exon2:c.C2009A:p.T670N,LRRN3:NM_001099658:exon3:c.C2009A:p.T670N,LRRN3:NM_001099660:exon4:c.C2009A:p.T670N	0.0002	0.0028	0.00119808	0.003291
chr7	147600748	C	T	rs74354654	3	exonic	CNTNAP2	synonymous SNV	CNTNAP2:NM_014141:exon14:c.C2190T:p.C730C	0.0009	0.0088	0.000998403	0.014212
chr7	149463007	C	T	rs191610800	3	exonic	ZNF467	nonsynonymous SNV	ZNF467:NM_207336:exon5:c.G584A:p.R195H	0.0017	0.0386	0.00399361	0.013573
chr7	149468137	C	T	rs139567467	3	UTR5	ZNF467	.	.	0.0008	0.0102	0.00339457	0.010295
chr7	149480375	G	A	rs182824410	3	exonic	SSPO	nonsynonymous SNV	SSPO:NM_198455:exon16:c.G2257A:p.A753T	0.0007	0.0081	0.00239617	0.010588
chr7	149482764	C	T	rs75029939	3	exonic	SSPO	synonymous SNV	SSPO:NM_198455:exon22:c.C3180T:p.S1060S	0.0456	0.0232	0.0375399	0.015241
chr7	150035766	C	T	rs147597725	3	exonic	RARRES2	nonsynonymous SNV	RARRES2:NM_002889:exon5:c.G440A:p.S147N	0.0003	0.0081	0.00219649	0.007301
chr7	151135194	T	C	rs181688175	3	exonic	CRYGN	nonsynonymous SNV	CRYGN:NM_001308292:exon2:c.A158G:p.N53S,CRYGN:NM_144727:exon2:c.A158G:p.N53S	0.0003	0.0034	0.000798722	0.005065
chr7	2568602	G	A	rs117649295	3	UTR3	LFNG	.	.	.	.	0.00678914	0.04104
chr7	30065960	G	A	rs17150692	3	exonic	FKBP14	synonymous SNV	FKBP14:NM_017946:exon1:c.C165T:p.Y55Y	0.0231	0.0374	0.023762	0.035346
chr7	42977079	G	A	rs182381290	3	exonic	MRPL32	synonymous SNV	MRPL32:NM_031903:exon3:c.G471A:p.V157V	0.0019	0.0118	0.00179712	0.028439
chr7	4823392	A	G	rs117659667	3	exonic	AP5Z1	nonsynonymous SNV	AP5Z1:NM_014855:exon5:c.A584G:p.H195R	0.0004	0.0143	0.00319489	0.013918
chr7	48311803	G	T	rs117711958	3	exonic	ABCA13	nonsynonymous SNV	ABCA13:NM_152701:exon17:c.G2540T:p.R847I	0.0019	0.0256	0.00499201	0.021005
chr7	86468516	C	T	rs140980216	3	exonic	GRM3	synonymous SNV	GRM3:NM_000840:exon4:c.C1686T:p.C562C	0.0019	0.0264	0.00738818	0.032168
chr7	6026864	G	A	rs74902811	3	exonic	PMS2	nonsynonymous SNV	PMS2:NM_001322008:exon9:c.C1214T:p.T405M,PMS2:NM_001322010:exon9:c.C971T:p.T324M,PMS2:NM_001322004:exon10:c.C1127T:p.T376M,PMS2:NM_001322006:exon10:c.C1376T:p.T459M,PMS2:NM_001322007:exon10:c.C1214T:p.T405M,PMS2:NM_001322013:exon10:c.C959T:p.T320M,PMS2:NM_000535:exon11:c.C1532T:p.T511M,PMS2:NM_001322003:exon11:c.C1127T:p.T376M,PMS2:NM_001322005:exon11:c.C1127T:p.T376M,PMS2:NM_001322009:exon11:c.C…	0.0094	0.0267	0.0369409	.
chr7	64639752	A	T	rs201003787	3	ncRNA_exonic	INTS4P1	.	.	.	.	.	.
chr7	72301284	T	C	rs138480824	3	ncRNA_exonic	SBDSP1	.	.	.	.	0.0257588	.
chr7	76610412	A	G	rs182924791	3	ncRNA_exonic	DTX2P1-UPK3BP1-PMS2P11	.	.	.	.	0.00239617	.
chr7	21892164	C	T	rs150631721	4	exonic	DNAH11	nonsynonymous SNV	DNAH11:NM_001277115:exon67:c.C10976T:p.A3659V	0.0019	0.0261	0.00439297	0.017752
chr7	21904181	C	G	rs146362213	4	exonic	DNAH11	nonsynonymous SNV	DNAH11:NM_001277115:exon70:c.C11402G:p.P3801R	0.0017	0.0233	0.00359425	0.013721
chr7	36657926	G	A	rs80187893	4	exonic	AOAH	nonsynonymous SNV	AOAH:NM_001177507:exon9:c.C632T:p.P211L,AOAH:NM_001637:exon10:c.C728T:p.P243L	0.0093	0.0334	0.00878594	0.013274
chr7	100550525	C	T	.	4	exonic	MUC3A	nonsynonymous SNV	MUC3A:NM_005960:exon2:c.C1106T:p.P369L	.	.	.	.
chr7	100550534	C	G	.	4	exonic	MUC3A	nonsynonymous SNV	MUC3A:NM_005960:exon2:c.C1115G:p.S372C	.	.	.	.
chr7	147183066	G	A	rs2286128	5	exonic	CNTNAP2	synonymous SNV	CNTNAP2:NM_014141:exon11:c.G1710A:p.S570S	0.0184	0.0269	0.0379393	0.026931
chr8	124989830	C	T	rs74764681	3	exonic	FER1L6	synonymous SNV	FER1L6:NM_001039112:exon10:c.C1044T:p.N348N	0.0026	0.0309	0.00758786	0.025997
chr8	18393435	T	C	rs150406783	3	exonic	PSD3	nonsynonymous SNV	PSD3:NM_206909:exon13:c.A1360G:p.K454E,PSD3:NM_015310:exon16:c.A2962G:p.K988E	0.0017	0.0221	0.00319489	0.015661
chr8	38852950	T	C	rs74196658	3	exonic	TM2D2	nonsynonymous SNV	TM2D2:NM_001024380:exon2:c.A73G:p.I25V,TM2D2:NM_001024381:exon2:c.A73G:p.I25V,TM2D2:NM_031940:exon2:c.A73G:p.I25V	0.0021	0.0142	0.00279553	0.017477
chr8	74334931	A	C	rs75740279	3	exonic	STAU2	nonsynonymous SNV	STAU2:NM_001164383:exon9:c.T1021G:p.L341V,STAU2:NM_001164381:exon13:c.T1441G:p.L481V,STAU2:NM_001164382:exon13:c.T1339G:p.L447V,STAU2:NM_001164380:exon14:c.T1537G:p.L513V	0.0104	0.021	0.0271565	0.01132
chr8	94178992	C	A	rs191591431	3	exonic	C8orf87	nonsynonymous SNV	C8orf87:NM_001242668:exon1:c.G5T:p.R2L	0.0003	0.0051	0.00139776	0.009076
chr8	95523385	T	C	rs140440431	3	exonic	VIRMA	nonsynonymous SNV	VIRMA:NM_183009:exon13:c.A3418G:p.I1140V	0.0021	0.0212	0.00419329	0.016817
chr8	95654288	G	A	rs533304898	3	exonic	ESRP1	synonymous SNV	ESRP1:NM_001034915:exon2:c.G237A:p.S79S,ESRP1:NM_001122825:exon2:c.G237A:p.S79S,ESRP1:NM_001122826:exon2:c.G237A:p.S79S,ESRP1:NM_001122827:exon2:c.G237A:p.S79S,ESRP1:NM_017697:exon2:c.G237A:p.S79S	0.0007	0.0093	0.00139776	0.015239
chr8	103663384	C	G	rs190177424	3	exonic	KLF10	synonymous SNV	KLF10:NM_001032282:exon3:c.G1143C:p.T381T,KLF10:NM_005655:exon3:c.G1176C:p.T392T	0.0007	0.0089	0.00299521	.
chr8	12040307	C	T	rs188018767	3	UTR3	FAM86B1	.	.	.	.	.	.
chr8	145980842	T	C	rs563546536	3	UTR5	ZNF251	.	.	0.0008	0.0076	0.000599042	.
chr8	169403	G	A	rs376630953	3	ncRNA_exonic	RPL23AP53	.	.	.	.	.	.
chr8	48641620	G	T	rs531559864	3	exonic	SPIDR	nonsynonymous SNV	SPIDR:NM_001282919:exon18:c.G2381T:p.R794M	0.0003	0.0048	0.000199681	.
chr8	8090323	G	A	rs200646055	3	ncRNA_exonic	FAM86B3P	.	.	.	.	.	.
chr8	55372660	T	G	rs117273864	4	UTR3	SOX17	.	.	.	.	0.0261581	0.032351
chr8	12031994	G	A	rs144331839	4	ncRNA_exonic	FAM90A2P	.	.	.	.	.	.
chr8	139712355	G	A	rs77613350	5	exonic	COL22A1	synonymous SNV	COL22A1:NM_152888:exon32:c.C2592T:p.P864P	0.0189	0.0249	0.0335463	0.019283
chr8	37702686	C	T	rs34191549	5	exonic	BRF2	synonymous SNV	BRF2:NM_018310:exon4:c.G582A:p.V194V	0.0047	0.0261	0.0109824	0.023602
chr8	99045792	G	A	rs78719741	5	exonic	MATN2	nonsynonymous SNV	MATN2:NM_001317748:exon17:c.G2597A:p.S866N,MATN2:NM_002380:exon18:c.G2720A:p.S907N,MATN2:NM_030583:exon18:c.G2663A:p.S888N	0.0038	0.0462	0.00778754	0.02357
chr9	127570165	G	A	rs16927649	3	exonic	OLFML2A	nonsynonymous SNV	OLFML2A:NM_001282715:exon4:c.G632A:p.R211Q,OLFML2A:NM_182487:exon7:c.G1274A:p.R425Q	0.0028	0.0367	0.00978435	0.027018
chr9	135147182	C	T	rs150673589	3	exonic	SETX	nonsynonymous SNV	SETX:NM_001351527:exon24:c.G7114A:p.D2372N,SETX:NM_001351528:exon24:c.G7114A:p.D2372N,SETX:NM_015046:exon24:c.G7114A:p.D2372N	0.0056	0.0221	0.00838658	0.022983
chr9	136337215	G	A	rs116169312	3	exonic	SLC2A6	synonymous SNV	SLC2A6:NM_001145099:exon9:c.C1266T:p.P422P,SLC2A6:NM_017585:exon10:c.C1452T:p.P484P	0.0007	0.0093	0.00119808	0.006334
chr9	72435884	A	C	rs149641101	3	exonic	C9orf135	nonsynonymous SNV	C9orf135:NM_001010940:exon1:c.A89C:p.K30T,C9orf135:NM_001308084:exon1:c.A89C:p.K30T	0.0041	0.0332	0.00898562	0.030446
chr9	75540504	T	A	rs8187929	3	exonic	ALDH1A1	nonsynonymous SNV	ALDH1A1:NM_000689:exon6:c.A529T:p.I177F	0.0031	0.0415	0.0091853	0.03313
chr9	8485928	G	A	rs3824417	3	exonic	PTPRD	synonymous SNV	PTPRD:NM_002839:exon28:c.C2889T:p.I963I	0.008	0.0497	0.014976	0.032292
chr9	140323749	C	T	rs201388549	3	exonic	NOXA1	nonsynonymous SNV	NOXA1:NM_001256067:exon5:c.C526T:p.R176W,NOXA1:NM_006647:exon5:c.C526T:p.R176W	0.004	0.0427	0.00279553	.
chr9	21227475	T	C	rs148498099	3	UTR3	IFNA17	.	.	.	.	0.00638978	.
chr9	35045693	C	A	rs3824552	3	exonic	C9orf131	synonymous SNV	C9orf131:NM_001040410:exon2:c.C2962A:p.R988R,C9orf131:NM_001040411:exon2:c.C2848A:p.R950R,C9orf131:NM_001287391:exon2:c.C2848A:p.R950R,C9orf131:NM_203299:exon2:c.C3067A:p.R1023R,C9orf131:NM_001040412:exon3:c.C2923A:p.R975R	0.0134	0.0217	0.0105831	.
chr9	40715944	A	G	rs62566172	3	ncRNA_exonic	FAM74A3	.	.	.	.	.	.
chr9	42410467	C	A	rs201420500	3	exonic	ANKRD20A2;ANKRD20A3	nonsynonymous SNV	ANKRD20A3:NM_001012419:exon15:c.C2456A:p.S819Y,ANKRD20A2:NM_001012421:exon15:c.C2456A:p.S819Y	0.0449	0	.	.
chr9	66500712	C	T	rs200755853	3	ncRNA_exonic	PTGER4P2-CDK2AP2P2	.	.	.	.	.	.
chr9	67271970	G	T	.	3	ncRNA_exonic	AQP7P1	.	.	.	.	.	.
chr9	68414513	T	C	rs1136362	3	ncRNA_exonic	LINC00537	.	.	.	.	.	.
chr9	68414561	T	G	rs111423473	3	ncRNA_exonic	LINC00537	.	.	.	.	.	.
chr9	68455065	C	T	rs79609029	3	ncRNA_exonic	FRG1JP	.	.	.	.	.	.
chr9	139849843	G	A	rs55888789	4	exonic	LCN12	nonsynonymous SNV	LCN12:NM_178536:exon6:c.G571A:p.V191I	0.0486	0.0319	0.048722	0.023453
chr9	68413955	C	A	rs11554633	4	ncRNA_exonic	LINC00537	.	.	.	.	.	.
chr9	68414144	G	A	.	4	ncRNA_exonic	LINC00537	.	.	.	.	.	.
chr9	71627757	G	T	rs3812539	5	UTR3	PRKACG	.	.	.	.	0.00379393	0.024932
chr9	40774588	A	G	rs12345072	5	exonic	ZNF658	synonymous SNV	ZNF658:NM_001317916:exon5:c.T687C:p.I229I,ZNF658:NM_033160:exon5:c.T687C:p.I229I	0.0119	0.0408	0.0239617	.
chr9	40784142	G	T	rs2065444	5	exonic	ZNF658	nonsynonymous SNV	ZNF658:NM_001317916:exon4:c.C203A:p.S68Y,ZNF658:NM_033160:exon4:c.C203A:p.S68Y	0.0145	0.0389	0.0359425	.
chr9	79922941	C	T	rs74983687	6	exonic	VPS13A	synonymous SNV	VPS13A:NM_001018037:exon34:c.C3924T:p.A1308A,VPS13A:NM_001018038:exon35:c.C4041T:p.A1347A,VPS13A:NM_015186:exon35:c.C4041T:p.A1347A,VPS13A:NM_033305:exon35:c.C4041T:p.A1347A	0.0032	0.041	0.00858626	0.036215
chr9	137591855	G	T	rs145178917	7	exonic	COL5A1	nonsynonymous SNV	COL5A1:NM_000093:exon3:c.G378T:p.Q126H,COL5A1:NM_001278074:exon3:c.G378T:p.Q126H	0.0037	0.032	0.00738818	0.046958
chr9	44403113	G	T	rs200292477	7	ncRNA_exonic	LOC103908605	.	.	.	.	.	.
chr9	68409539	C	G	rs111658015	8	ncRNA_exonic	LINC00537	.	.	.	.	.	.
chr9	68409683	C	A	.	8	ncRNA_exonic	LINC00537	.	.	.	.	.	.
chrX	73811761	G	T	.	6	exonic	RLIM	synonymous SNV	RLIM:NM_016120:exon4:c.C1389A:p.S463S,RLIM:NM_183353:exon5:c.C1389A:p.S463S	0.0008	0	.	.
chrX	73811695	A	G	rs374955178	12	exonic	RLIM	synonymous SNV	RLIM:NM_016120:exon4:c.T1455C:p.S485S,RLIM:NM_183353:exon5:c.T1455C:p.S485S	0.0007	0.0003	.	.

## Sheet: Table S2
Table S2. SNV-microbe association indentified by linear regression
snp	microbe	beta	pvalue	fdr	Gene.refGene	ExonicFunc.refGene
chr17:75488774	g__Eubacterium;s__Eubacterium ventriosum	0.570477	9.36e-07	0.00375933	SEPT9	nonsynonymous SNV
chr17:75488774	g__Clostridioides;s__Clostridioides difficile	0.520827	2.1e-05	0.0257969	SEPT9	nonsynonymous SNV
chr17:75488774	g__Faecalibacterium;s__uncultured Faecalibacterium sp.	0.584375	5.28e-07	0.00272828	SEPT9	nonsynonymous SNV
chr22:51176664	g__Lachnoclostridium;s__[Clostridium] bolteae	0.497624	4.11e-05	0.0371703	ACR	nonsynonymous SNV
chr11:82959209	g__Hungatella;s__Hungatella hathewayi	0.86424	1.89e-05	0.0257969	ANKRD42	nonsynonymous SNV
chr11:82959209	g__Faecalibacterium;s__Faecalibacterium sp. CAG:74	1.09883	8.59e-12	1.55e-07	ANKRD42	nonsynonymous SNV
chr11:82959209	g__Ruthenibacterium;s__Ruthenibacterium lactatiformans	1.0407	5.16e-09	3.73e-05	ANKRD42	nonsynonymous SNV
chr11:82959209	g__Flavonifractor;s__uncultured Flavonifractor sp.	0.858004	4.31e-05	0.0380205	ANKRD42	nonsynonymous SNV
chr2:21236085	g__Bacteroides;s__Bacteroides eggerthii	0.564514	1.45e-06	0.00522857	APOB	nonsynonymous SNV
chr1:235659576	g__Catenibacterium;s__Catenibacterium mitsuokai	0.623891	1.6e-05	0.0252129	B3GALNT2	nonsynonymous SNV
chr10:43292346	g__Bacteroides;s__Bacteroides sp. 3_1_19	0.503934	3.11e-05	0.0294516	BMS1	nonsynonymous SNV
chr4:169911458	g__Bacteroides;s__Bacteroides eggerthii	0.50729	5.73e-05	0.0431383	CBR4	nonsynonymous SNV
chr1:32667609	g__Chlamydia;s__Chlamydia trachomatis	0.624562	3.18e-05	0.0294516	CCDC28B	nonsynonymous SNV
chr5:66479217	g__Bacteroides;s__Bacteroides dorei	0.516758	2.64e-05	0.028024	CD180	nonsynonymous SNV
chr5:66479217	g__Clostridium;s__Clostridium sp. CAG:7	0.560685	3.64e-06	0.0101099	CD180	nonsynonymous SNV
chr5:54429252	g__Clostridium;s__Clostridium sp. L2-50	0.51243	5.06e-05	0.0419601	CDC20B	stopgain
chr17:11523046	g__Unclassified;s__Firmicutes bacterium CAG:102	0.538174	2.21e-05	0.0257969	DNAH9	nonsynonymous SNV
chr18:28919916	g__Bacteroides;s__Bacteroides sp. 3_1_33FAA	0.542851	9.81e-06	0.0208599	DSG1	nonsynonymous SNV
chr5:38451559	g__Parabacteroides;s__Parabacteroides sp. D13	0.538673	5.88e-06	0.0141729	EGFLAM	nonsynonymous SNV
chr18:55247336	g__Alistipes;s__Alistipes senegalensis	0.496467	5.29e-05	0.0425111	FECH	nonsynonymous SNV
chr1:152284376	g__Oscillibacter;s__Oscillibacter sp. CAG:241	0.513334	7.38e-05	0.0485748	FLG	nonsynonymous SNV
chr1:236719184	g__Oscillibacter;s__Oscillibacter sp. CAG:241	0.535036	2.44e-05	0.0267466	HEATR1	nonsynonymous SNV
chr2:206893042	g__Tyzzerella;s__Tyzzerella nexilis	0.58344	6.23e-07	0.00281492	INO80D	nonsynonymous SNV
chr19:54744722	g__Bacteroides;s__Bacteroides ovatus	0.514081	1.34e-05	0.0226917	LILRA6	nonsynonymous SNV
chr16:89017167	g__Bacteroides;s__Bacteroides caccae	0.564875	2.65e-06	0.00871041	LOC100129697	nonsynonymous SNV
chr16:89017167	g__Odoribacter;s__Odoribacter splanchnicus	0.547853	3.63e-07	0.00218671	LOC100129697	nonsynonymous SNV
chr15:89453152	g__Bacteroides;s__Bacteroides sp. 3_1_40A	0.507022	4.94e-05	0.0419601	MFGE8	nonsynonymous SNV
chr9:140323749	g__Ruminococcus;s__Ruminococcus bromii	0.491272	7.39e-05	0.0485748	NOXA1	nonsynonymous SNV
chr1:153314126	g__Faecalibacterium;s__Faecalibacterium prausnitzii	0.527733	2.98e-05	0.0294516	PGLYRP4	nonsynonymous SNV
chr6:150239484	g__Bacteroides;s__Bacteroides sp. 4_1_36	0.504353	1.1e-05	0.0209702	RAET1G	nonsynonymous SNV
chr6:150239484	g__Bacteroides;s__Bacteroides uniformis	0.544404	1.18e-05	0.0213088	RAET1G	nonsynonymous SNV
chr6:150239484	g__Catenibacterium;s__Catenibacterium mitsuokai	0.546822	5.11e-05	0.0419601	RAET1G	nonsynonymous SNV
chr7:150035766	g__Unclassified;s__Lachnospiraceae bacterium 7_1_58FAA	0.505029	6.71e-05	0.047526	RARRES2	nonsynonymous SNV
chr4:3319261	g__Bacteroides;s__Bacteroides sp. 3_1_19	0.521235	6.62e-05	0.047526	RGS12	nonsynonymous SNV
chr2:55276902	g__Hungatella;s__Hungatella hathewayi	0.496653	7.67e-05	0.0494986	RTN4	nonsynonymous SNV
chr2:228560645	g__Unclassified;s__Clostridiales bacterium VE202-03	0.51343	8.34e-06	0.0188287	SLC19A3	nonsynonymous SNV
chr12:109186093	g__Parabacteroides;s__Parabacteroides goldsteinii	0.521001	6.64e-05	0.047526	SSH1	nonsynonymous SNV
chr7:149480375	g__Bacteroides;s__Bacteroides coprophilus	0.553459	2.05e-05	0.0257969	SSPO	nonsynonymous SNV
chr7:149480375	g__Bacteroides;s__Bacteroides salanitronis	0.529036	2.19e-05	0.0257969	SSPO	nonsynonymous SNV
chr7:149480375	g__Parabacteroides;s__Parabacteroides distasonis	0.518638	5.62e-05	0.0431383	SSPO	nonsynonymous SNV
chr6:159457034	g__Chlamydia;s__Chlamydia trachomatis	0.548313	1.08e-05	0.0209702	TAGAP	nonsynonymous SNV
chr5:94818236	g__Chlamydia;s__Chlamydia trachomatis	0.624562	3.18e-05	0.0294516	TTC37	nonsynonymous SNV
chr7:149463007	g__Bacteroides;s__Bacteroides coprophilus	0.553459	2.05e-05	0.0257969	ZNF467	nonsynonymous SNV
chr7:149463007	g__Bacteroides;s__Bacteroides salanitronis	0.529036	2.19e-05	0.0257969	ZNF467	nonsynonymous SNV
chr7:149463007	g__Parabacteroides;s__Parabacteroides distasonis	0.518638	5.62e-05	0.0431383	ZNF467	nonsynonymous SNV
chr9:40784142	g__Bacteroides;s__Bacteroides coprocola	0.510415	7.23e-05	0.0485748	ZNF658	nonsynonymous SNV

## Sheet: Table S3
Table S3. Bacterial pathway associated with SNV
SNP	KEGG pathway	beta	pvalue	fdr	Gene.refGene
chr1:144852477	Organismal Systems; Immune system; Complement and coagulation cascades	0.599822	3.10404e-07	0.00457943	PDE4DIP	nonsynonymous SNV
chr1:144852477	Organismal Systems; Immune system; Platelet activation	0.601021	3.13806e-07	0.00457943	PDE4DIP	nonsynonymous SNV
chr1:144852477	Organismal Systems; Digestive system; Salivary secretion	0.580172	3.42068e-07	0.00457943	PDE4DIP	nonsynonymous SNV
chr1:144852477	Human Diseases; Infectious diseases: Parasitic; Leishmaniasis	0.548596	1.47794e-05	0.0359744	PDE4DIP	nonsynonymous SNV
chr1:144852477	Human Diseases; Immune diseases; Systemic lupus erythematosus	0.616622	5.16476e-08	0.00110629	PDE4DIP	nonsynonymous SNV
chr2:111415139	Organismal Systems; Endocrine system; Thyroid hormone signaling pathway	0.526596	1.94219e-05	0.0445966	BUB1	nonsynonymous SNV
chr2:206893042	Human Diseases; Neurodegenerative diseases; Prion diseases	0.564305	1.84883e-06	0.0165008	INO80D	nonsynonymous SNV
chr7:100550525	Metabolism; Lipid metabolism; Linoleic acid metabolism	0.519968	1.35977e-05	0.034168	MUC3A	nonsynonymous SNV
chr7:100550534	Metabolism; Lipid metabolism; Linoleic acid metabolism	0.519968	1.35977e-05	0.034168	MUC3A	nonsynonymous SNV
chr9:42410467	Metabolism; Lipid metabolism; Primary bile acid biosynthesis	0.544569	6.66833e-06	0.0223428	ANKRD20A2;ANKRD20A3	nonsynonymous SNV
chr9:42410467	Metabolism; Lipid metabolism; Secondary bile acid biosynthesis	0.544569	6.66833e-06	0.0223428	ANKRD20A2;ANKRD20A3	nonsynonymous SNV
chr9:75540504	Metabolism; Xenobiotics biodegradation and metabolism; Naphthalene degradation	0.569874	2.0199e-06	0.0166409	ALDH1A1	nonsynonymous SNV
chr9:140323749	Organismal Systems; Digestive system; Carbohydrate digestion and absorption	0.529594	2.29058e-06	0.0175229	NOXA1	nonsynonymous SNV
chr10:43292346	Organismal Systems; Endocrine system; Thyroid hormone synthesis	0.532038	1.14277e-05	0.0322081	BMS1	nonsynonymous SNV
chr11:71809354	Metabolism; Amino acid metabolism; Lysine degradation	0.537309	1.73067e-06	0.0165008	LAMTOR1	nonsynonymous SNV
chr11:82959209	Environmental Information Processing; Signal transduction; Wnt signaling pathway	1.17473	1.50115e-227	8.03865e-223	ANKRD42	nonsynonymous SNV
chr11:82959209	Human Diseases; Infectious diseases: Viral; Influenza A	0.881432	1.6084e-05	0.03828	ANKRD42	nonsynonymous SNV
chr11:82959209	Human Diseases; Cancers: Specific types; Basal cell carcinoma	1.17473	1.50115e-227	8.03865e-223	ANKRD42	nonsynonymous SNV
chr11:82959209	Human Diseases; Cancers: Specific types; Bladder cancer	1.09431	1.36097e-10	3.64399e-06	ANKRD42	nonsynonymous SNV
chr12:109186093	Human Diseases; Immune diseases; Systemic lupus erythematosus	0.601765	8.84047e-07	0.0105202	SSH1	nonsynonymous SNV
chr16:81904471	Metabolism; Xenobiotics biodegradation and metabolism; Caprolactam degradation	0.554995	1.37182e-05	0.034168	PLCG2	nonsynonymous SNV
chr18:3071878	Cellular Processes; Cell growth and death; Oocyte meiosis	0.57784	1.28905e-05	0.034168	MYOM1	nonsynonymous SNV

## Sheet: Table S4
Table S4. Host genes involved in metagenomic gene function
KEGG pathway	FDR
Metabolism: Carbohydrate metabolism	2.57191e-09
Environmental Information Processing: Membrane transport	2.97055e-08
Metabolism: Amino acid metabolism	0.000104425
Metabolism: Nucleotide metabolism	0.00286895
Metabolism: Metabolism of cofactors and vitamins	0.00347257
Metabolism: Biosynthesis of other secondary metabolites	0.00347257
Metabolism: Global and overview maps	0.00347257
Metabolism: Glycan biosynthesis and metabolism	0.029209
eggNOG	FDR
Cell motility	0.000639507

## Sheet: Table S5
Table S5. Causal Inference Test for SNV，microbe and metabolites
SNV ID	Gene	Microbe	Metabolites	Pvalue
chr19:54744722	LILRA6	g__Bacteroides;s__Bacteroides ovatus	4-Hydroxymethylpyrazole	0.0258808
chr1:152284376	FLG	g__Oscillibacter;s__Oscillibacter sp. CAG:241	Maltol	0.0364768
chr19:54744722	LILRA6	g__Bacteroides;s__Bacteroides ovatus	Desaminotyrosine	0.0270079
chr1:153314126	PGLYRP4	g__Faecalibacterium;s__Faecalibacterium prausnitzii	2'-Deoxyguanosine	0.0342105
chr19:54744722	LILRA6	g__Bacteroides;s__Bacteroides ovatus	Tyrosyl-Leucine	0.00260271
chr4:3319261	RGS12	g__Bacteroides;s__Bacteroides sp. 3_1_19	6-Benzyladenine	0.0291988
chr1:153314126	PGLYRP4	g__Faecalibacterium;s__Faecalibacterium prausnitzii	Dopaquinone	0.0468126
chr19:54744722	LILRA6	g__Bacteroides;s__Bacteroides ovatus	3-(Uracil-1-yl)-L-alanine	0.0104769

## Sheet: Table S6
Table S6. The level of cytokines
Group	Sample	IL-1β	IL-4	IL-6	1L-10	IL-17A	MCP-1	TGF-β
ASD	B152	6.93 pg/mL	5.83 pg/mL	6.30 pg/mL	8.61 pg/mL	7.15 pg/mL	39.68 pg/mL	1,138.06 pg/mL
ASD	B141	15.34 pg/mL	6.19 pg/mL	9.41 pg/mL	10.03 pg/mL	7.83 pg/mL	294.02 pg/mL	940.62 pg/mL
ASD	B132	7.13 pg/mL	5.48 pg/mL	10.05 pg/mL	9.81 pg/mL	6.64 pg/mL	121.91 pg/mL	1,054.08 pg/mL
ASD	B28	9.43 pg/mL	4.58 pg/mL	8.04 pg/mL	8.73 pg/mL	11.66 pg/mL	18.46 pg/mL	1,241.03 pg/mL
ASD	B106	6.99 pg/mL	5.67 pg/mL	7.21 pg/mL	8.76 pg/mL	5.58 pg/mL	102.87 pg/mL	1,443.39 pg/mL
ASD	B8	5.82 pg/mL	5.73 pg/mL	6.92 pg/mL	8.19 pg/mL	5.52 pg/mL	116.48 pg/mL	1,404.95 pg/mL
ASD	B29	7.25 pg/mL	6.11 pg/mL	8.24 pg/mL	9.97 pg/mL	10.00 pg/mL	39.03 pg/mL	473.78 pg/mL
ASD	B37	13.21 pg/mL	5.99 pg/mL	13.41 pg/mL	8.90 pg/mL	15.46 pg/mL	45.15 pg/mL	992.17 pg/mL
ASD	B6	5.95 pg/mL	4.06 pg/mL	5.71 pg/mL	7.87 pg/mL	5.69 pg/mL	88.17 pg/mL	3,097.38 pg/mL
ASD	B36	6.01 pg/mL	4.89 pg/mL	7.18 pg/mL	6.88 pg/mL	6.08 pg/mL	14.37 pg/mL	1,825.89 pg/mL
ASD	B114	6.17 pg/mL	5.59 pg/mL	6.20 pg/mL	7.82 pg/mL	7.98 pg/mL	37.98 pg/mL	783.30 pg/mL
ASD	B143	4.97 pg/mL	4.58 pg/mL	6.93 pg/mL	8.22 pg/mL	7.49 pg/mL	19.23 pg/mL	991.82 pg/mL
ASD	B120	5.80 pg/mL	5.48 pg/mL	6.13 pg/mL	8.36 pg/mL	7.40 pg/mL	48.70 pg/mL	0.00 pg/mL
ASD	B115	7.73 pg/mL	6.54 pg/mL	8.57 pg/mL	11.21 pg/mL	8.79 pg/mL	34.65 pg/mL	504.02 pg/mL
ASD	B94	9.43 pg/mL	4.96 pg/mL	8.88 pg/mL	11.58 pg/mL	9.71 pg/mL	96.41 pg/mL	2,544.16 pg/mL
ASD	B2	7.73 pg/mL	5.73 pg/mL	6.65 pg/mL	10.40 pg/mL	6.61 pg/mL	56.54 pg/mL	0.00 pg/mL
ASD	B127	11.45 pg/mL	7.80 pg/mL	7.30 pg/mL	16.65 pg/mL	8.92 pg/mL	134.24 pg/mL	647.61 pg/mL
ASD	B111	6.95 pg/mL	5.22 pg/mL	5.99 pg/mL	12.23 pg/mL	9.30 pg/mL	182.56 pg/mL	0.00 pg/mL
ASD	B7	9.60 pg/mL	6.02 pg/mL	5.96 pg/mL	11.98 pg/mL	4.78 pg/mL	138.61 pg/mL	0.00 pg/mL
Control	C1	2.09 pg/mL	1.29 pg/mL	3.05 pg/mL	1.87 pg/mL	0.43 pg/mL	149.31 pg/mL	110.71 pg/mL
Control	C2	2.65 pg/mL	1.78 pg/mL	2.82 pg/mL	3.32 pg/mL	1.87 pg/mL	121.82 pg/mL	196.12 pg/mL
Control	C3	2.14 pg/mL	2.35 pg/mL	2.36 pg/mL	3.43 pg/mL	3.89 pg/mL	12.84 pg/mL	416.11 pg/mL
Control	C4	6.36 pg/mL	3.18 pg/mL	7.07 pg/mL	5.24 pg/mL	5.61 pg/mL	70.87 pg/mL	133.74 pg/mL
Control	C5	81.19 pg/mL	1.76 pg/mL	11.86 pg/mL	3.06 pg/mL	3.81 pg/mL	27.21 pg/mL	122.09 pg/mL
Control	C6	3.01 pg/mL	1.82 pg/mL	2.07 pg/mL	3.41 pg/mL	3.57 pg/mL	0.50 pg/mL	3,325.68 pg/mL
Control	C7	4.52 pg/mL	2.80 pg/mL	4.23 pg/mL	4.83 pg/mL	3.30 pg/mL	169.68 pg/mL	0.00 pg/mL
Control	C8	2.75 pg/mL	2.63 pg/mL	2.99 pg/mL	4.21 pg/mL	4.72 pg/mL	35.07 pg/mL	161.15 pg/mL
Control	C9	2.29 pg/mL	1.78 pg/mL	2.54 pg/mL	2.20 pg/mL	0.91 pg/mL	10.11 pg/mL	0.00 pg/mL
Control	C10	13.97 pg/mL	1.70 pg/mL	10.32 pg/mL	2.99 pg/mL	1.64 pg/mL	80.49 pg/mL	21.07 pg/mL
Control	C11	5.12 pg/mL	1.82 pg/mL	13.63 pg/mL	2.68 pg/mL	0.28 pg/mL	63.75 pg/mL	13.40 pg/mL
Control	C12	2.61 pg/mL	2.19 pg/mL	3.38 pg/mL	2.64 pg/mL	2.89 pg/mL	38.05 pg/mL	300.46 pg/mL
Control	C13	2.55 pg/mL	1.43 pg/mL	3.49 pg/mL	2.54 pg/mL	1.12 pg/mL	91.44 pg/mL	318.99 pg/mL
Control	C14	9.40 pg/mL	2.83 pg/mL	72.07 pg/mL	4.16 pg/mL	1.06 pg/mL	188.71 pg/mL	447.31 pg/mL
Control	C15	18.02 pg/mL	3.11 pg/mL	34.85 pg/mL	4.07 pg/mL	2.46 pg/mL	214.64 pg/mL	153.90 pg/mL
Control	C16	3.43 pg/mL	1.81 pg/mL	5.62 pg/mL	3.60 pg/mL	0.60 pg/mL	196.88 pg/mL	0.00 pg/mL
Control	C17	5.08 pg/mL	2.40 pg/mL	7.19 pg/mL	3.18 pg/mL	3.54 pg/mL	80.56 pg/mL	30.02 pg/mL
Control	C18	6.04 pg/mL	3.08 pg/mL	5.54 pg/mL	6.64 pg/mL	3.65 pg/mL	97.28 pg/mL	267.79 pg/mL
Control	C19	5.58 pg/mL	1.73 pg/mL	10.80 pg/mL	3.96 pg/mL	2.41 pg/mL	8.45 pg/mL	355.27 pg/mL
Control	C20	2.92 pg/mL	1.92 pg/mL	6.73 pg/mL	3.09 pg/mL	3.04 pg/mL	29.49 pg/mL	102.99 pg/mL
Control	C21	2.58 pg/mL	3.15 pg/mL	4.07 pg/mL	5.04 pg/mL	2.48 pg/mL	30.76 pg/mL	2,399.51 pg/mL
Control	C22	5.00 pg/mL	2.46 pg/mL	7.78 pg/mL	3.00 pg/mL	0.91 pg/mL	122.62 pg/mL	0.00 pg/mL
Control	C23	3.54 pg/mL	1.66 pg/mL	8.99 pg/mL	4.18 pg/mL	1.57 pg/mL	62.91 pg/mL	0.00 pg/mL
Control	C24	3.04 pg/mL	2.62 pg/mL	2.77 pg/mL	5.34 pg/mL	2.99 pg/mL	28.64 pg/mL	612.06 pg/mL
Control	C25	872.85 pg/mL	2.66 pg/mL	296.46 pg/mL	3.74 pg/mL	2.58 pg/mL	145.33 pg/mL	68.89 pg/mL
Control	C26	28.26 pg/mL	2.70 pg/mL	95.00 pg/mL	3.57 pg/mL	1.80 pg/mL	216.69 pg/mL	48.33 pg/mL
Control	C27	32.84 pg/mL	1.58 pg/mL	77.29 pg/mL	2.86 pg/mL	0.22 pg/mL	94.28 pg/mL	53.08 pg/mL
Control	C28	2.91 pg/mL	1.50 pg/mL	5.43 pg/mL	2.11 pg/mL	0.00 pg/mL	33.77 pg/mL	113.44 pg/mL
Control	C29	3.53 pg/mL	1.48 pg/mL	2.95 pg/mL	3.19 pg/mL	1.64 pg/mL	35.91 pg/mL	238.96 pg/mL
Control	C30	5.95 pg/mL	2.43 pg/mL	10.71 pg/mL	2.65 pg/mL	1.50 pg/mL	31.52 pg/mL	392.78 pg/mL
Control	C31	4.22 pg/mL	1.61 pg/mL	11.88 pg/mL	3.69 pg/mL	0.91 pg/mL	286.43 pg/mL	240.32 pg/mL
Control	C32	2.44 pg/mL	2.01 pg/mL	5.13 pg/mL	2.77 pg/mL	1.26 pg/mL	25.17 pg/mL	0.00 pg/mL
Control	C33	2.21 pg/mL	2.25 pg/mL	4.04 pg/mL	2.59 pg/mL	0.29 pg/mL	118.47 pg/mL	0.00 pg/mL
Control	C34	4.59 pg/mL	0.98 pg/mL	20.40 pg/mL	1.66 pg/mL	0.00 pg/mL	62.17 pg/mL	0.00 pg/mL
Control	C35	3.57 pg/mL	0.26 pg/mL	7.98 pg/mL	0.00 pg/mL	0.00 pg/mL	47.64 pg/mL	0.00 pg/mL
Control	C36	5.12 pg/mL	2.19 pg/mL	57.68 pg/mL	4.22 pg/mL	0.29 pg/mL	271.83 pg/mL	282.05 pg/mL
Control	C37	40.87 pg/mL	1.59 pg/mL	9.69 pg/mL	2.39 pg/mL	0.06 pg/mL	132.99 pg/mL	0.00 pg/mL
Control	C38	2.36 pg/mL	1.31 pg/mL	5.36 pg/mL	6.88 pg/mL	1.19 pg/mL	153.40 pg/mL	0.00 pg/mL
Control	C39	6.05 pg/mL	1.91 pg/mL	8.41 pg/mL	4.24 pg/mL	2.79 pg/mL	71.72 pg/mL	0.00 pg/mL
Control	C40	2.58 pg/mL	1.47 pg/mL	3.36 pg/mL	7.09 pg/mL	0.00 pg/mL	85.72 pg/mL	0.00 pg/mL
Control	C41	4.00 pg/mL	1.11 pg/mL	33.82 pg/mL	1.77 pg/mL	0.00 pg/mL	20.55 pg/mL	22.25 pg/mL
Control	C42	4.18 pg/mL	1.50 pg/mL	10.83 pg/mL	3.08 pg/mL	0.41 pg/mL	24.50 pg/mL	382.80 pg/mL
Control	C43	7.87 pg/mL	1.11 pg/mL	119.73 pg/mL	4.04 pg/mL	0.18 pg/mL	30.63 pg/mL	0.00 pg/mL
Control	C44	2.65 pg/mL	1.66 pg/mL	2.61 pg/mL	1.92 pg/mL	0.52 pg/mL	17.93 pg/mL	340.95 pg/mL
Control	C45	2.22 pg/mL	1.44 pg/mL	3.24 pg/mL	2.70 pg/mL	1.41 pg/mL	25.48 pg/mL	92.37 pg/mL
Control	C46	40.00 pg/mL	2.70 pg/mL	122.08 pg/mL	3.42 pg/mL	1.62 pg/mL	175.29 pg/mL	49.28 pg/mL
Control	C47	7.50 pg/mL	1.70 pg/mL	6.21 pg/mL	1.27 pg/mL	1.32 pg/mL	74.48 pg/mL	87.22 pg/mL
Control	C48	2.29 pg/mL	1.74 pg/mL	4.03 pg/mL	4.32 pg/mL	1.62 pg/mL	101.40 pg/mL	867.25 pg/mL
Control	C49	1.66 pg/mL	2.22 pg/mL	2.38 pg/mL	4.36 pg/mL	1.80 pg/mL	58.10 pg/mL	0.00 pg/mL
Control	C50	578.57 pg/mL	1.50 pg/mL	903.26 pg/mL	2.87 pg/mL	0.49 pg/mL	1.70 pg/mL	210.91 pg/mL
Control	C51	2.84 pg/mL	1.03 pg/mL	2.96 pg/mL	2.14 pg/mL	0.18 pg/mL	64.60 pg/mL	0.00 pg/mL
Control	C52	207.24 pg/mL	3.42 pg/mL	5,693.17 pg/mL	9.02 pg/mL	1.80 pg/mL	91.00 pg/mL	40.33 pg/mL
Control	C53	31.24 pg/mL	4.22 pg/mL	65.14 pg/mL	6.17 pg/mL	2.96 pg/mL	276.86 pg/mL	24.91 pg/mL
Control	C54	16.42 pg/mL	4.20 pg/mL	21.12 pg/mL	11.69 pg/mL	5.23 pg/mL	95.58 pg/mL	36.91 pg/mL
Control	C55	65.68 pg/mL	5.93 pg/mL	80.97 pg/mL	8.08 pg/mL	5.32 pg/mL	136.35 pg/mL	221.94 pg/mL
Control	C56	5.89 pg/mL	4.37 pg/mL	8.11 pg/mL	6.34 pg/mL	3.04 pg/mL	71.24 pg/mL	148.52 pg/mL
Control	C57	5.67 pg/mL	3.69 pg/mL	7.41 pg/mL	6.83 pg/mL	6.34 pg/mL	63.35 pg/mL	3,564.34 pg/mL
Control	C58	8.12 pg/mL	4.20 pg/mL	6.93 pg/mL	6.41 pg/mL	4.66 pg/mL	233.53 pg/mL	54.82 pg/mL

## Sheet: Table S7
Table S7. Functional SNVs associated with cytokines
SNV ID	cytokines	coef	pvalue	Gene	SNV location
chr1:22176542	IL.4	-0.323174	0.0470611	HSPG2	nonsynonymous SNV
chr1:120927356	TGF	-0.471742	0.0270365	FCGR1B	nonsynonymous SNV
chr1:153314126	IL.17A	0.34258	0.0220464	PGLYRP4	nonsynonymous SNV
chr1:202097319	IL.1B	0.0940162	0.0399687	GPR37L1	nonsynonymous SNV
chr1:227192752	TGF	-0.39703	0.0430437	CDC42BPA	nonsynonymous SNV
chr2:47168774	IL.1B	0.470081	0.0244678	MCFD2;TTC7A	nonsynonymous SNV
chr2:47168774	IL.4	0.407582	0.0106908	MCFD2;TTC7A	nonsynonymous SNV
chr2:47168774	IL.17A	0.407046	0.0153854	MCFD2;TTC7A	nonsynonymous SNV
chr2:79385823	TGF	-0.536994	0.00377531	REG3A	nonsynonymous SNV
chr2:196762444	IL.1B	0.501419	0.00272589	DNAH7	nonsynonymous SNV
chr2:196762444	IL.4	0.50164	0.00917967	DNAH7	nonsynonymous SNV
chr2:196762444	IL.10	0.375735	0.0251485	DNAH7	nonsynonymous SNV
chr2:206893042	TGF	0.370561	0.0425415	INO80D	nonsynonymous SNV
chr2:223504326	TGF	-0.158812	0.00576265	FARSB	nonsynonymous SNV
chr3:9506285	TGF	-0.449967	0.00748007	SETD5	nonsynonymous SNV
chr3:195509071	IL.17A	0.25049	0.0499517	MUC4	nonsynonymous SNV
chr3:195511369	IL.4	0.422193	0.0484013	MUC4	nonsynonymous SNV
chr4:169911458	IL.1B	0.514321	0.0285763	CBR4	nonsynonymous SNV
chr4:169911458	IL.10	0.395285	0.0368898	CBR4	nonsynonymous SNV
chr4:169911458	IL.17A	0.500694	0.0158355	CBR4	nonsynonymous SNV
chr5:54429252	IL.4	0.387809	0.00549585	CDC20B	stopgain
chr5:54429252	IL.10	0.387298	0.00098974	CDC20B	stopgain
chr5:140725635	TGF	-0.502905	0.0391172	PCDHGA3	nonsynonymous SNV
chr6:56394455	IL.10	0.407046	0.0204717	DST	nonsynonymous SNV
chr6:159210399	TGF	0.408843	0.0420815	EZR	nonsynonymous SNV
chr8:18393435	IL.17A	0.344423	0.0337751	PSD3	nonsynonymous SNV
chr8:74334931	TGF	0.503191	0.0116317	STAU2	nonsynonymous SNV
chr8:94178992	IL.1B	0.263755	0.021566	C8orf87	nonsynonymous SNV
chr9:127570165	TGF	0.317624	0.0452901	OLFML2A	nonsynonymous SNV
chr9:140323749	IL.4	0.316645	0.0393256	NOXA1	nonsynonymous SNV
chr10:121565909	IL.1B	0.412841	0.0221943	INPP5F	nonsynonymous SNV
chr11:1093210	IL.10	0.469668	0.0406209	MUC2	nonsynonymous SNV
chr11:1093210	TGF	-0.471742	0.00554539	MUC2	nonsynonymous SNV
chr11:1267670	TGF	-0.595545	0.0017927	MUC5B	nonsynonymous SNV
chr11:67430748	IL.17A	0.368932	0.0201695	ALDH3B2	nonsynonymous SNV
chr11:108159732	IL.10	0.235702	0.0186903	ATM	nonsynonymous SNV
chr12:20774295	IL.4	-0.323174	0.0470611	PDE3A	nonsynonymous SNV
chr14:39649781	IL.4	0.343032	0.0485523	PNN	nonsynonymous SNV
chr14:59821916	IL.4	0.580515	0.00198261	DAAM1	nonsynonymous SNV
chr14:59821916	IL.10	0.553399	0.000764219	DAAM1	nonsynonymous SNV
chr15:63029266	IL.17A	0.0939336	0.029659	TLN2	nonsynonymous SNV
chr16:27356224	IL.1B	0.342881	0.0396661	IL4R	nonsynonymous SNV
chr16:27356224	IL.4	0.501354	0.042731	IL4R	nonsynonymous SNV
chr16:69364857	IL.4	-0.323174	0.0470611	COG8	nonsynonymous SNV
chr16:89017167	TGF	0.440292	0.037829	LOC100129697	nonsynonymous SNV
chr17:11523046	IL.10	0.500694	0.0133144	DNAH9	nonsynonymous SNV
chr17:71357828	IL.10	0.407046	0.0204717	SDK2	nonsynonymous SNV
chr17:75488774	IL.17A	0.532291	0.000180284	2020-09-09	nonsynonymous SNV
chr19:15220100	IL.10	0.469668	0.00344332	SYDE1	nonsynonymous SNV
chr19:22155783	IL.4	0.470287	0.0336762	ZNF208	nonsynonymous SNV
chr19:22155783	IL.10	0.344423	0.0325414	ZNF208	nonsynonymous SNV
chr19:36278346	TGF	0.534641	0.00236054	ARHGAP33	nonsynonymous SNV
chr19:50086931	IL.1B	0.387639	0.00510153	PRRG2	nonsynonymous SNV
chr19:58849732	IL.1B	0.387639	0.00510153	ZSCAN22	nonsynonymous SNV
chr20:40045231	IL.1B	0.438742	0.0396346	CHD6	nonsynonymous SNV
chr20:40049586	IL.1B	0.438742	0.0396346	CHD6	nonsynonymous SNV
chr20:40049873	IL.1B	0.438742	0.0396346	CHD6	nonsynonymous SNV
chr20:40050314	IL.1B	0.438742	0.0396346	CHD6	nonsynonymous SNV
chr20:40162062	IL.1B	0.438742	0.0396346	CHD6	nonsynonymous SNV
chr22:50726459	IL.1B	0.365659	0.0419323	PLXNB2	nonsynonymous SNV
chr22:51176664	TGF	0.591857	0.00843093	ACR	nonsynonymous SNV

## Sheet: Table S8
Table S8. Microbes associated with cytokines
Microbes	cytokines	pvalue	rho
Subdoligranulum variabile	IL-10	0.0493356	0.459649
Subdoligranulum variabile	TGF-β	0.0117568	-0.564763
Bacteroides fragilis	IL-4	0.014924	-0.548968
Bacteroides fragilis	TGF-β	0.0130956	0.557715
Bacteroides coprocola	IL-4	0.0280437	-0.503294
Eubacterium sp. CAG:38	IL-4	0.00746536	0.592886
Firmicutes bacterium CAG:65	IL-1B	0.0197524	-0.529412
Firmicutes bacterium CAG:65	IL-4	0.0163272	-0.54282
Bacteroides coprocola CAG:162	IL-4	0.0483399	-0.458498
uncultured phage crAssphage	IL-4	0.0224848	-0.519983
Eubacterium ventriosum	IL-1B	0.0382276	0.47849
Eubacterium ventriosum	IL-10	0.0351142	0.489474
Eubacterium ventriosum	IL-17A	0.00515281	0.624561
Megamonas funiformis	IL-17A	0.022753	0.524561
Clostridium sp. CAG:7	IL-17A	0.0343915	0.491228
Clostridium sp. CAG:62	IL-4	0.00283173	0.645587
uncultured bacterium	IL-17A	0.0217395	-0.52807
Dialister invisus	IL-1B	0.0250726	0.511853
Dialister invisus	IL-4	0.0124067	0.561265
Eisenbergiella tayi	TGF-β	0.0259466	-0.509256
Parabacteroides distasonis	IL-1B	0.0402939	-0.4741
Bacteroides massiliensis	IL-1B	0.0474874	-0.460053
Dialister invisus CAG:218	IL-1B	0.047011	0.460931
Dialister invisus CAG:218	IL-4	0.0185122	0.534036
Clostridium sp. AT5	IL-17A	5.5546e-05	0.798246
Clostridioides difficile	IL-17A	0.023804	0.521053

## Sheet: Table S9
Table S9. Metabolites associated with cytokines
Metabolites	cytokines	pvalue	rho
Caprolactone	IL-4	0.0353806	0.484849
6-Benzyladenine	IL-4	0.00550453	0.610453
6-Benzyladenine	TGF-β	0.0236281	-0.516305
2-Methylfuran	IL-4	0.00735544	-0.593764
6-(alpha-D-Glucosaminyl)-1D-myo-inositol	IL-10	0.00515281	0.624561
Adipic acid	IL-4	0.00425894	0.624506
Adipic acid	TGF-β	0.0362687	-0.482824
5-(3',4'-Dihydroxyphenyl)-gamma-valerolactone	IL-4	0.0410428	0.472552
5-(3',4'-Dihydroxyphenyl)-gamma-valerolactone	TGF-β	0.0079105	-0.589433
DHAP(8:0)	IL-1β	0.00588611	0.606673
DHAP(8:0)	IL-17α	0.0121607	0.570175
Dopaquinone	IL-17α	0.0207625	-0.531579
Osmundalin	IL-4	0.0136188	0.555117
Osmundalin	IL-10	0.0193634	0.536842
Osmundalin	TGF-β	0.0362687	-0.482824
Benzoic acid	TGF-β	0.0403356	-0.474013
apo-[3-methylcrotonoyl-CoA:carbon-dioxide ligase (ADP-forming)]	IL-4	0.0145413	0.550725
Malonylcarnitine	IL-4	0.0464294	0.462012
Malonylcarnitine	TGF-β	0.00603074	-0.605292
N,6-O-Disulfo-D-glucosamine	IL-4	0.0153147	0.547212
N,6-O-Disulfo-D-glucosamine	TGF-β	0.02071	-0.525996
2-hydroxy-3-[4-hydroxy-3-(sulfooxy)phenyl]propanoic acid	IL-17α	0.0447556	0.468421
D-Fructose 6-phosphate	IL-17α	0.0421715	0.473684
Pyroglutamic acid	IL-4	0.0293403	-0.499781
Flunitrazepam	IL-4	0.0180576	0.535793
Flunitrazepam	TGF-β	0.0171983	-0.539212
3-(Uracil-1-yl)-L-alanine	IL-4	0.0488268	0.45762
Methylselenocysteine Se-oxide	TGF-β	0.00575632	-0.607935
4-Hydroxynonenal	IL-1β	0.00137271	0.679544
4-Hydroxynonenal	IL-4	0.0206715	0.526131
PG(34:0)	IL-4	0.00982093	0.576197
PG(34:0)	IL-10	0.0248934	0.517544
PG(34:0)	TGF-β	0.00135294	-0.680183
Hexanoic acid	IL-4	0.0132632	0.556874
Hexanoic acid	IL-10	0.0152372	0.554386
2-Methylsuccinic acid	IL-4	0.0493174	0.456742
Orotidine 5'-phosphate	TGF-β	0.0120807	-0.563001
Chloroneb	IL-4	0.00259112	0.649979
Phosphatidylcholine	IL-4	0.00623084	0.603426
Phosphatidylcholine	TGF-β	0.0183117	-0.534807
Quinic acid	IL-17α	0.0302985	0.501754
Maltol	IL-1β	0.00495162	-0.61633
Thiadiazolidinethione	IL-4	0.0199307	0.528766
Thiadiazolidinethione	TGF-β	0.00377871	-0.630843
Desaminotyrosine	TGF-β	0.0284399	-0.502208
4-Hydroxymethylpyrazole	TGF-β	0.0358802	-0.483705
Ethyl glucuronide	TGF-β	0.0475618	-0.459916
3,4,5-trihydroxy-6-[(2-methylpropanoyl)oxy]oxane-2-carboxylic acid	TGF-β	0.0390804	-0.476657
D-4'-Phosphopantothete	IL-4	0.0373286	0.480457
Fospropofol	TGF-β	0.014554	-0.550666
1-ethyl-3,5-dimethoxybenzene	IL-4	0.0488268	0.45762

[truncated: 1 more sheets: Table S10]
